# Supplementary material for: A metagenomic analysis coupled with oligotrophic enrichment approach for detecting specified microorganisms in potable groundwater samples
Source: Front Microbiol. 2025 Aug 13;16:1645324. doi: 10.3389/fmicb.2025.1645324 (PMC12382351; doi:10.3389/fmicb.2025.1645324)
Supplement: Supplementary file 1 [file Supplementary_file_1.zip]

Archive with 4 entries (4 files):
- Supplementary Figure 2.DOCX
- Supplementary Figure 1.DOCX
- Supplementary Table 1.XLSX
- Supplementary Table 2.DOCX
