# Supplementary material for: A metagenomic analysis coupled with oligotrophic enrichment approach for detecting specified microorganisms in potable groundwater samples
Source: Front Microbiol. 2025 Aug 13;16:1645324. doi: 10.3389/fmicb.2025.1645324 (PMC12382351; doi:10.3389/fmicb.2025.1645324)
Supplement: Supplementary file 1 [file Supplementary_file_1.zip › Supplementary Table 1.XLSX]

## Sheet: sample_species_df
Supplementary Table S1_Sample species and genus summary
	24 h				48 h				72 h
	TSB-24h	TSB+BCC-24h	1/10×TSB-24h	1/10×TSB+BCC-24h	TSB-48h	TSB+BCC-48h	1/10×TSB-48h	1/10×TSB+BCC-48h	TSB-72h	TSB+BCC-72h	1/10×TSB-72h	1/10×TSB+BCC-72h
Bacillus cereus	4793684	3	1327214	26	3888560	22	2571	959	3078158	19	2203	580
Bacillus thuringiensis	3192246	7	1088750	25	3328107	12	873	615	2783372	15	418	524
Bacillus mycoides	254621	0	64779	3	267976	1	82	41	233140	0	28	59
Staphylococcus succinus	410	0	18	2	12118	1	1	4	161928	0	0	4
Bacillus sp. JAS24-2	141376	0	25141	0	197224	0	45	23	145639	2	10	21
Bacillus pseudomycoides	109447	1	51474	1	111609	0	30	13	114228	1	19	14
Bacillus wiedmannii	140776	0	37155	3	130738	0	43	32	101353	5	7	19
Bacillus luti	119242	1	52578	2	100448	0	45	20	79275	1	19	13
Bacillus albus	98456	0	38707	3	91713	0	32	24	70749	1	11	19
Bacillus subtilis	82044	3	26733	3	76555	11	23	11	57162	5	5	12
Bacillus anthracis	63554	0	18585	2	52449	0	18	13	40600	1	9	9
Bacillus cytotoxicus	40696	0	10334	2	35069	3	12	10	27884	0	2	8
Bacillus bombysepticus	26417	0	7894	0	27184	0	6	2	23146	0	7	2
Bacillus paranthracis	22962	0	4916	0	18232	0	7	5	11965	0	2	1
Bacillus sp. BD59S	8488	0	10020	0	8760	0	3	1	8700	2	3	0
Bacillus sp. FDAARGOS_235	7088	0	3608	0	7667	0	2	1	8116	0	0	2
Bacillus tropicus	9513	0	675	0	8870	0	4	1	7324	0	2	2
Bacillus velezensis	5006	6	713	2	5096	2	2	4	6117	4	3	2
Bacillus sp. ABP14	7665	0	4157	0	7280	0	2	2	5914	1	1	3
Bacillus sp. FDAARGOS_527	9978	0	99	0	8611	0	5	1	5868	0	0	1
Bacillus sp. SYJ	7072	0	1994	1	10482	0	5	2	5144	0	1	1
Bacillus mobilis	6125	0	5378	0	6643	1	1	1	5124	0	3	2
Paenibacillus lutimineralis	2919	0	77	0	3291	0	1	1	3712	0	0	1
Aeribacillus pallidus	6444	0	96	0	4250	0	5	1	3195	0	0	0
Clostridium botulinum	1627	2	94	3	1894	4	2	2	2193	5	3	2
Staphylococcus equorum	1661	0	0	1	1208	0	0	1	2115	0	0	0
Bacillus sp. HBCD-sjtu	3402	0	540	0	2703	0	1	4	2114	0	0	0
Pradoshia sp. D12	1479	0	76	0	1677	0	0	1	2071	0	0	0
Bacillus sp. A260	3133	0	642	0	2433	0	1	1	1857	0	1	0
Paenibacillus sp. IHBB 10380	2528	0	10	0	2628	0	0	0	1841	0	1	0
Bacillus megaterium	1854	1	334	0	1689	0	2	1	1664	1	1	0
Solibacillus silvestris	1275	1	62	0	1386	0	0	0	1591	0	0	1
Staphylococcus xylosus	700	0	26	3	706	0	0	2	1493	0	1	1
Bacillus toyonensis	2100	0	3451	0	2208	0	2	0	1450	0	0	0
Sporosarcina sp. P33	1083	0	34	0	1136	0	0	0	1427	0	0	1
Bacillus sp. DU-106	1904	0	180	0	2024	0	1	0	1409	0	0	2
Paenibacillus polymyxa	1159	3	52	1	1456	1	2	2	1390	1	0	0
Bacillaceae bacterium TKL69	1005	1	106	0	1092	0	0	1	1275	0	0	0
Clostridium ljungdahlii	1019	0	45	0	1038	0	0	0	1263	0	0	0
Bacillus sp. BS98	1277	0	1775	0	1601	0	1	1	1245	0	0	0
Bacillus mesonae	1130	0	898	0	1085	0	1	0	1094	0	0	1
Bacillus sp. X1(2014)	803	0	31	0	870	0	1	1	1076	0	0	1
Brevibacillus laterosporus	804	2	20	2	877	1	1	0	1061	0	0	0
Staphylococcus saprophyticus	4	0	2	0	77	0	0	0	1034	0	0	0
Bacillus coagulans	862	1	316	2	969	2	3	3	1028	1	3	3
Peptoniphilus sp. ING2-D1G	677	0	98	0	760	0	0	0	972	0	0	0
Bacillus weihaiensis	1898	0	167	0	1398	0	0	0	962	0	0	0
Bacillus sp. N3536	961	0	25	0	1070	2	0	0	879	0	0	0
Halocella sp. SP3-1	827	0	71	2	1077	0	0	2	857	0	0	0
Anaerocolumna sp. CBA3638	595	0	30	0	676	0	0	0	854	0	1	1
Lactobacillus parabuchneri	881	0	3	2	1042	0	0	2	808	1	0	2
Clostridium sp. BNL1100	1152	0	2	0	1032	0	1	0	804	0	0	2
Streptomyces sp. ICC1	8	18	119	17	6	13	14	22	793	12	18	13
Clostridium pasteurianum	868	1	17	0	1004	0	0	0	789	0	2	1
Clostridiaceae bacterium 14S0207	558	0	18	0	671	0	0	1	736	0	0	0
Bacillus sp. DSL-17	1073	0	80	2	874	0	1	0	708	0	0	1
Lysinibacillus sphaericus	545	0	47	0	589	1	1	0	702	0	0	0
Vibrio mimicus	675	2	3	1	799	1	1	2	668	1	1	0
Lactobacillus paragasseri	667	1	2	1	855	0	0	0	658	0	0	0
Microcystis aeruginosa	728	0	55	0	862	0	0	1	642	0	0	0
Chondrocystis sp. NIES-4102	625	0	91	0	841	0	0	1	636	0	0	1
Calothrix brevissima	761	0	14	0	888	2	0	0	634	0	0	0
Bacillus atrophaeus	717	0	43	2	819	0	1	1	630	0	0	0
Paenibacillus lentus	567	1	69	0	738	0	0	1	534	0	1	0
Bacillus litoralis	837	1	198	0	692	1	2	1	523	0	0	0
Bacillus sp. 1NLA3E	618	1	20	0	672	0	0	0	514	1	0	0
Clostridium baratii	365	0	9	1	429	0	0	0	505	0	0	1
Bacillus kochii	872	0	39	1	646	1	2	0	488	0	0	0
Bacillus pseudofirmus	750	0	164	0	701	0	0	0	483	0	2	1
Staphylococcus aureus	755	2566	971	186	1084	117	401	335	457	1178	215	121
Listeria monocytogenes	696	0	90	0	604	0	2	1	420	1	0	0
Bacillus sp. FJAT-22090	550	0	37	1	455	0	0	0	399	0	0	0
Parageobacillus genomosp. 1	431	0	19	0	565	1	1	0	371	1	0	0
Clostridium cellulovorans	551	2	0	0	473	0	0	0	371	0	0	0
Bacillus asahii	617	0	73	0	542	0	1	0	368	0	0	0
Vagococcus teuberi	526	0	4	6	498	0	0	0	363	0	0	1
Lysinibacillus sp. YS11	379	0	7	0	390	0	0	1	301	0	0	0
Bacillus oceanisediminis	385	0	436	0	418	1	0	0	297	0	2	0
Staphylococcus epidermidis	74	2	50	18	59	0	3	221	285	1	2	0
Paenibacillus thiaminolyticus	242	2	12	0	245	3	0	1	264	1	1	0
Solibacillus sp. R5-41	406	0	3	2	424	0	0	1	256	0	2	0
Alcaligenes faecalis	591	851	105033	1275	342	428	6871	1596	252	229	10046	603
Psychrobacillus sp. AK 1817	413	1	5	0	371	0	0	0	248	0	0	0
Staphylococcus cohnii	26	0	2	19	18	1	0	36	247	0	2	0
Bacillus amyloliquefaciens	477	0	309	0	301	3	2	0	242	1	1	0
Scytonema sp. HK-05	237	0	7	0	296	0	0	0	240	0	0	0
Bacillus simplex	257	0	18	1	304	1	0	0	238	1	0	0
Bacillus thermoamylovorans	176	0	23	0	225	0	0	1	226	0	0	1
Gracilibacillus sp. SCU50	212	0	21	1	201	1	1	0	204	1	0	0
Salmonella enterica	238	28	2826	23	212	13	73	31	202	24	137	18
Klebsiella oxytoca	550	77	1005	691	519	296	273	643	200	26	1014	323
Bacillus horikoshii	298	0	60	0	244	0	0	1	181	0	0	0
Bacillus butanolivorans	263	0	30	0	242	1	0	0	173	0	0	0
Bacillus marisflavi	251	0	55	1	226	0	2	0	159	1	1	0
Bacillus altitudinis	276	7	198	1	187	86	1	1	141	37	1	1
Xenorhabdus doucetiae	129	1	35	0	182	0	0	0	136	1	1	1
Bacillus filamentosus	195	1	74	0	144	0	0	1	133	0	2	0
Bacillus sp. Y1	193	1	21	0	150	1	0	0	113	0	1	0
Bacillus pumilus	134	36	9586	1	116	451	0	0	106	223	4	0
Bacillus flexus	170	1	60	1	118	1	0	1	101	0	0	0
Bacillus cohnii	166	0	66	0	113	0	0	0	101	0	2	1
Bacillaceae bacterium C05	231	0	35	0	129	0	0	0	100	0	0	0
Staphylococcus kloosii	2	0	1	0	9	1	0	0	98	0	0	0
Morganella morganii	73	0	100	1	106	0	6	1	97	1	6	1
Bacillus licheniformis	237	1	117	0	116	0	0	0	97	1	0	0
Bacillus methanolicus	127	0	45	0	132	0	0	0	95	0	0	0
Burkholderia cepacia	5215	22504505	116348	27480715	2750	21076630	1742	32481663	90	20718977	1656	22003080
Pragia fontium	138	0	2	0	118	0	0	0	87	0	1	0
Bacillus sp. FJAT-45348	128	0	70	0	87	1	0	0	86	0	0	0
Spiroplasma taiwanense	130	0	55	0	96	0	0	0	83	1	0	0
Staphylococcus hominis	16	0	6	15	10	0	2	150	80	0	1	0
Sphingobacterium sp. G1-14	81	0	222	0	126	0	1	0	77	0	0	0
Bacillus circulans	101	0	47	1	73	2	0	0	73	0	1	0
Bacillus sp. FJAT-25496	86	0	23	0	68	1	0	0	72	0	0	0
Lactobacillus salivarius	106	0	31	0	100	0	0	1	71	0	0	0
Paeniclostridium sordellii	41	0	8	1	75	0	0	0	71	0	0	0
Bacillus krulwichiae	179	0	52	0	97	1	0	0	70	0	0	0
Clostridioides difficile	121	0	76	3	95	0	0	3	68	1	2	3
Bacillus ciccensis	126	0	41	0	90	0	0	0	68	0	0	1
Bacillus safensis	85	278	555	0	62	3452	0	1	65	1566	0	1
Bacillus lentus	86	0	60	0	63	1	0	0	65	3	0	0
Staphylococcus felis	3	0	0	1	6	0	1	0	63	0	1	0
Bacillus foraminis	95	0	28	0	60	0	1	0	58	0	0	0
Oenococcus oeni	51	0	11	0	51	0	0	0	58	1	1	2
Clostridium acetobutylicum	54	0	22	0	59	0	0	1	54	1	2	0
Bacillus sp. FJAT-18017	77	0	9	0	86	0	0	0	54	1	0	0
Staphylococcus nepalensis	4	0	0	0	3	0	0	0	54	0	0	0
Bacillus jeotgali	75	0	11	1	49	0	0	0	52	0	1	0
Streptococcus dysgalactiae	50	0	7	0	50	0	0	0	51	0	1	1
Staphylococcus sciuri	2	1	2	0	8	1	0	0	49	0	1	0
Sebaldella termitidis	1	0	1	0	6	0	0	0	49	0	0	0
Bacillus paralicheniformis	73	1	5	6	75	4	0	3	48	3	0	5
Bacillus sp. THAF10	64	1	11	0	46	0	0	1	48	0	0	0
Streptomyces sp. ICC4	72	247	315	107	103	99	75	186	45	66	194	109
Staphylococcus haemolyticus	41	0	26	0	29	0	1	0	45	0	0	0
Bacillus sp. S3	68	0	8	0	71	0	0	0	44	0	0	0
Staphylococcus pasteuri	5	0	1	0	1	0	0	0	42	0	1	0
Bacillus sp. N1-1	102	0	53	0	73	1	0	2	40	2	0	0
Bacillus halodurans	78	0	22	0	52	0	0	1	40	0	0	0
Stenotrophomonas maltophilia	5170	50	4816872	85	38	35	16196382	317	39	44	17897874	2024
Clostridium butyricum	35	0	7	3	37	0	0	0	39	1	2	1
Bacillus gobiensis	40	0	29	0	43	1	0	0	38	0	0	1
Staphylococcus sp. SDB 2975	25	0	24	0	19	0	0	0	38	1	0	0
Alteromonas sp. 76-1	60	0	2	0	73	0	0	0	37	0	0	0
Lysinibacillus timonensis	95	0	59	0	51	0	0	0	37	0	0	0
Bacillus vietnamensis	46	0	14	0	42	0	0	2	36	1	0	0
Chlamydia pecorum	108	0	95	1	54	0	2	0	35	0	1	0
Clostridium sp. MF28	47	0	11	0	50	0	0	0	34	0	0	0
Bacillus freudenreichii	57	0	21	0	34	0	0	0	34	0	0	0
Streptococcus mitis	77	1	36	132	38	0	0	6	33	1	60	0
Paenibacillus odorifer	22	0	2	0	30	0	1	3	33	0	0	0
Buchnera aphidicola	39	1	45	4	43	2	5	3	32	2	2	0
Fictibacillus arsenicus	75	1	79	1	47	1	1	1	32	0	0	0
Clostridium scatologenes	46	0	1	0	44	0	1	0	30	0	0	0
Lactobacillus plantarum	51	0	259	0	36	0	1	0	30	1	1	0
Bacillus cellulosilyticus	58	0	16	0	37	0	0	0	30	0	0	0
Lactococcus garvieae	1	1	31	0	5	0	0	0	30	0	1	0
Bacillus halotolerans	41	0	16	0	29	0	0	0	29	0	0	0
Clostridium sp. CT4	24	0	4	0	23	0	0	0	29	0	0	0
Desulfofarcimen acetoxidans	22	0	3	1	23	1	1	0	28	0	0	0
Bacillus sp. FJAT-42376	57	1	9	0	42	0	0	0	28	1	0	0
Staphylococcus arlettae	27	0	20	0	13	0	0	1	27	0	0	0
Staphylococcus schleiferi	9	0	6	0	14	0	1	0	27	0	0	0
Bacillus vallismortis	80	0	26	0	39	0	0	0	27	0	0	0
Enterococcus faecium	37	1	40666	1	29	2	3	7	26	2	24	3
Bacteroides fragilis	30	4	0	3	42	4	2	7	26	2	4	3
Bacillus sp. NSP9.1	40	0	105	0	30	0	1	2	25	2	0	0
Oceanobacillus iheyensis	30	0	18	0	24	0	2	0	25	0	0	0
Paenisporosarcina antarctica	49	0	21	0	41	1	0	0	25	1	0	0
Bacillus muralis	61	1	30	0	23	0	0	0	25	1	1	0
Aliivibrio fischeri	4	0	3	1	5	0	0	0	25	0	1	0
Escherichia coli	34	342	1162	484	28	226	43	465	24	137	72	430
Bacillus lehensis	92	0	23	1	51	0	0	1	24	1	0	0
Halobacteroides halobius	3	0	3	1	5	0	1	0	24	0	0	0
Bacillus miscanthi	55	0	13	1	37	0	0	0	24	0	0	0
Streptococcus thermophilus	30	0	2800	0	35	0	0	0	24	0	2	0
Staphylococcus agnetis	1	0	2	1	4	0	0	0	24	0	0	0
Enterococcus faecalis	73	0	1223	2	33	2	1	3	23	0	0	3
Bacillus smithii	51	0	30	0	37	2	0	0	23	0	0	0
Tenacibaculum mesophilum	43	1	3	1	48	0	0	0	23	0	0	0
Staphylococcus pseudintermedius	4	0	2	0	10	0	0	0	23	0	0	0
Staphylococcus hyicus	2	0	1	0	1	0	0	0	23	0	0	0
Prevotella scopos	1	1	1	0	0	0	0	66	22	0	1	0
Chryseobacterium sp. 17S1E7	23	0	2	0	38	0	0	0	22	1	0	0
Planococcus sp. MB-3u-03	17	6	17	8	22	8	7	5	21	4	10	4
Lactococcus lactis	45	4	24381	7	36	0	4	4	20	2	16	3
Lactobacillus acidophilus	28	0	48	0	28	0	0	2	20	0	0	1
Listeria innocua	24	1	24	0	23	1	1	1	20	0	1	0
Bacillus infantis	33	0	3	1	26	0	0	0	20	0	0	0
Staphylococcus condimenti	40	0	19	0	23	0	0	0	20	0	0	0
Fermentimonas caenicola	2	0	1	0	3	0	0	0	20	0	0	0
Bacillus clausii	32	1	10	0	25	2	0	1	19	0	0	0
Sporosarcina ureae	36	0	13	0	25	1	0	1	19	0	0	0
Bacillus sp. Lzh-5	38	0	35	0	35	0	0	1	19	0	0	0
Paenibacillus physcomitrellae	51	1	85	0	24	0	2	0	19	2	1	1
Virgibacillus halodenitrificans	19	0	119	0	22	0	1	0	19	0	0	1
Bacillus glycinifermentans	34	0	8	0	17	1	0	0	19	0	0	0
Staphylococcus simulans	4	0	0	1	5	0	0	0	19	0	1	0
Burkholderia contaminans	55	70854	229	82229	19	60260	12	93947	18	58629	21	64945
Staphylococcus delphini	21	0	18	9	12	1	0	1	18	0	1	0
Weissella sp. 26KH-42	40	1	18	1	19	0	0	1	18	0	0	0
Anoxybacillus flavithermus	42	1	7	0	28	0	0	0	18	0	0	0
Megamonas funiformis	4	0	1	0	4	0	0	0	18	0	0	1
Paraliobacillus sp. X-1125	27	0	4	0	19	0	1	0	17	0	0	0
Klebsiella pneumoniae	416	30	902	40	14	15	27	559	16	11	32	18
Prochlorococcus marinus	10	0	2	0	10	0	1	3	16	2	1	0
Legionella pneumophila	4	4	113	2	2	3	2	1	16	1	4	1
Gemmatimonas aurantiaca	33	0	36	2	23	3	2	0	16	1	1	1
Lactobacillus delbrueckii	37	1	32	0	30	0	1	0	16	0	3	1
Candidatus Sodalis pierantonius	24	0	36	1	21	1	0	0	16	0	2	0
Clostridium perfringens	22	0	8	0	21	1	0	0	16	1	1	0
Clostridium saccharoperbutylacetonicum	24	1	11	0	8	1	0	0	16	0	0	2
Lactobacillus jensenii	37	0	37	3	15	0	0	0	16	0	3	0
Salicibibacter kimchii	35	0	14	0	13	0	0	0	16	0	0	0
Candidatus Puniceispirillum marinum	10	0	1	0	11	0	0	0	16	0	0	0
Stenotrophomonas sp. ASS1	1679	14	952344	8	12	6	5248108	84	15	9	5626956	620
Streptococcus pneumoniae	22	1	16	13	10	0	0	2	15	0	6	0
Erwinia billingiae	10	0	15	0	12	0	0	1	15	0	0	0
Providencia rettgeri	57	1	2	0	2	1	34	0	15	0	1	0
Bacillaceae bacterium C02	48	0	45	0	25	0	0	0	15	0	0	0
Psychrobacillus glaciei	32	0	14	0	20	0	0	0	15	0	0	0
Lactobacillus jinshani	28	0	27	0	19	0	0	0	15	0	0	0
Lentibacillus amyloliquefaciens	26	1	18	0	17	0	0	0	15	0	0	0
Fusobacterium nucleatum	15	0	2	0	11	0	0	0	15	0	1	0
Streptococcus sanguinis	26	0	21	0	8	0	2	5	14	0	0	0
Alistipes communis	19	1	1	1	0	1	28	1	14	0	18	2
Providencia sp. WCHPHu000369	34	0	1	0	2	0	13	0	14	0	0	0
Staphylococcus auricularis	12	1	5	0	2	0	1	0	14	0	0	0
Bacillus sp. SB49	32	1	8	0	36	0	0	0	14	0	0	0
Mycoplasma arginini	40	0	0	0	16	0	0	0	14	0	0	0
Staphylococcus argenteus	13	0	25	0	15	0	0	0	14	0	0	0
Symbiobacterium thermophilum	34	2	16	0	13	1	3	3	13	0	0	2
Bdellovibrio bacteriovorus	6	0	2	0	17	0	2	2	13	0	0	0
Lactobacillus sakei	24	0	26	1	21	0	0	1	13	0	0	1
Novibacillus thermophilus	21	0	4	0	28	1	1	0	13	0	1	0
Lysinibacillus sp. 2017	25	1	5	6	19	0	0	0	13	0	0	0
Streptococcus pyogenes	27	0	29	0	18	0	0	0	13	1	1	0
Lysinibacillus fusiformis	22	0	11	0	16	0	0	0	13	0	0	0
Geobacillus sp. WCH70	21	0	387	0	13	0	0	0	13	0	0	0
Virgibacillus sp. 6R	21	0	2	0	13	0	0	0	13	0	0	0
Polaribacter sp. SA4-12	4	0	2	0	4	0	0	0	13	0	0	0
Staphylococcus simiae	2	0	2	0	4	0	0	0	13	0	0	0
Aeromonas hydrophila	19	13	230	15	10	13	7	16	12	4	6	10
Vibrio cholerae	14	7	118	8	13	1	1	9	12	5	10	2
Butyrivibrio fibrisolvens	4	0	0	0	2	0	0	2	12	0	0	3
Clostridium beijerinckii	16	0	8	0	19	0	0	1	12	0	0	0
Kurthia zopfii	23	0	16	1	15	0	0	1	12	0	0	1
Virgibacillus necropolis	27	0	11	1	12	1	0	0	12	0	0	0
Bacillus beveridgei	25	1	3	0	17	0	0	0	12	0	0	0
Fictibacillus phosphorivorans	32	0	19	0	11	0	0	0	12	0	2	0
Turicibacter sp. H121	17	0	10	0	10	0	0	0	12	0	0	0
Staphylococcus lugdunensis	3	0	4	5	5	0	0	0	12	0	2	0
Antarcticibacterium flavum	2	0	0	2	1	0	2	1	11	0	0	1
Kosakonia oryzae	22	0	0	2	18	0	1	1	11	1	0	0
Pontibacillus sp. HMF3514	12	0	3	0	11	0	0	1	11	1	0	0
Flavobacterium columnare	3	0	6	0	3	0	0	1	11	0	0	0
Amphibacillus xylanus	15	0	4	3	10	1	0	0	11	0	1	0
Clostridium sp. DL-VIII	9	0	3	0	8	1	0	0	11	0	1	0
Liberibacter crescens	24	0	22	0	9	0	0	0	11	0	0	0
Anaerostipes rhamnosivorans	20	1	11	0	7	0	0	0	11	0	0	0
Mycoplasma phocicerebrale	1	0	0	0	2	0	0	0	11	0	0	0
Thermosipho africanus	1	0	0	0	2	0	0	0	11	0	0	0
Cutibacterium acnes	5	4	39	28	3	7	6	24	10	6	12	6
Pseudomonas stutzeri	17	9	66	36	13	9	67	23	10	10	115	21
Ruminococcus bicirculans	12	7	3	6	6	5	0	3	10	1	0	0
Paenibacillus bovis	8	0	4	1	12	0	2	1	10	1	14	1
Enterococcus mundtii	1	0	11	1	3	0	0	1	10	0	1	0
Chryseobacterium antarcticum	0	0	1	0	1	0	0	1	10	0	0	0
Coriobacterium glomerans	35	0	14	0	16	1	2	0	10	0	0	1
Parvimonas micra	4	1	2	0	2	0	2	0	10	0	0	0
Candidatus Endolissoclinum faulkneri	5	0	4	0	3	1	0	0	10	0	0	0
Geobacillus sp. E263	21	0	662	0	13	0	0	0	10	0	0	0
Anoxybacillus kamchatkensis	16	0	12	0	12	0	0	0	10	0	0	0
Clostridium saccharobutylicum	14	1	6	0	12	0	0	0	10	0	0	0
Halarcobacter bivalviorum	16	1	1	1	9	0	0	0	10	0	0	0
Clostridium tetani	3	1	2	0	6	0	0	0	10	0	0	0
Staphylococcus caprae	4	0	1	0	4	0	0	0	10	0	0	0
Arcobacter pacificus	2	0	0	0	3	0	0	0	10	0	0	0
Candidatus Hodgkinia cicadicola	14	2	26	1	20	0	0	1	9	0	0	2
Flavivirga eckloniae	6	1	2	0	12	0	0	1	9	1	0	0
Streptococcus suis	19	1	25	4	9	0	0	1	9	0	3	0
Fusobacterium varium	10	0	2	1	12	0	1	0	9	0	0	0
Candidatus Sulcia muelleri	15	0	13	0	10	0	1	0	9	0	0	1
Bacillus sp. WP8	15	325	885	0	14	4696	0	0	9	2159	0	2
Bacillus thermocopriae	17	0	2	0	12	0	0	0	9	0	0	0
Lachnospiraceae bacterium	21	0	0	0	12	0	0	0	9	0	0	0
Acinetobacter defluvii	10	0	0	0	12	0	0	0	9	0	0	0
Bacillus sp. 275	12	0	8	0	11	0	0	0	9	0	0	0
Brevefilum fermentans	11	0	9	1	10	0	0	0	9	0	0	0
Mycoplasma capricolum	21	0	25	0	10	0	0	0	9	0	0	0
Dolosigranulum pigrum	17	0	6	0	8	0	0	0	9	0	0	0
Listeria ivanovii	3	0	1	1	7	0	0	0	9	0	0	0
Formosa agariphila	5	0	0	1	7	0	0	0	9	0	0	0
Staphylococcus warneri	1	0	4	0	7	0	0	0	9	0	0	0
Staphylococcus muscae	2	0	0	0	2	0	0	0	9	0	0	0
Staphylococcus fleurettii	1	0	0	0	2	0	0	0	9	0	0	0
Staphylococcus chromogenes	2	0	2	1	0	0	0	0	9	0	0	0
Leptospira santarosai	23	3	33	22	30	20	10	25	8	1	23	22
Borrelia miyamotoi	19	119	18	6	19	8	1	10	8	64	63	10
Helicobacter pylori	19	1	34	2	10	4	4	5	8	3	4	1
Clostridium novyi	10	0	2	2	5	1	1	3	8	1	0	2
Acinetobacter baumannii	9	2	181	5	6	3	0	2	8	3	4	6
Ruminococcus sp. JE7A12	17	0	14	0	19	1	2	1	8	0	0	0
Clostridium kluyveri	17	0	3	0	22	0	1	1	8	0	1	0
Arcobacter butzleri	10	0	4	0	13	0	2	0	8	0	0	1
Spiroplasma phoeniceum	7	0	0	0	16	0	0	0	8	0	0	0
Waddlia chondrophila	23	0	12	0	13	0	0	0	8	0	0	0
Virgibacillus sp. Bac332	19	1	1	0	10	0	0	0	8	0	0	0
Bacillus sp. ZY-1-1	15	0	13	0	9	0	0	0	8	0	0	0
Rhodocytophaga sp. 172606-1	16	0	8	0	6	0	0	0	8	0	1	0
Lactobacillus manihotivorans	11	0	3	0	6	0	0	0	8	0	0	1
Clostridium estertheticum	7	0	21	2	5	0	0	0	8	0	0	0
Litorilituus sediminis	2	0	1	0	5	0	0	0	8	0	0	0
Mycobacterium tuberculosis	7	15	15	21	15	14	0	25	7	19	0	16
Streptobacillus moniliformis	3	1	4	2	10	0	0	1	7	0	1	0
Streptococcus cristatus	6	0	3	0	10	0	0	1	7	0	0	0
Planococcus sp. Y42	6	1	6	2	4	0	0	1	7	0	0	0
Staphylococcus carnosus	0	0	0	0	2	0	0	1	7	0	0	0
Sphingobacterium daejeonense	15	0	2	0	12	1	1	0	7	0	0	1
Anoxybacillus amylolyticus	17	0	4	0	14	0	1	0	7	0	0	0
Rickettsiales endosymbiont of Stachyamoeba lipophora	14	0	31	0	5	0	1	0	7	0	0	0
Vibrio cincinnatiensis	5	0	1	0	5	1	0	0	7	1	0	0
Tenacibaculum todarodis	2	0	2	0	4	1	0	0	7	1	0	0
Olleya sp. Bg11-27	8	0	1	1	3	1	0	0	7	0	1	0
Clostridium chauvoei	9	0	8	0	13	0	0	0	7	0	0	0
Bacillus sp. OxB-1	10	0	3	1	10	0	0	0	7	0	0	0
Aneurinibacillus sp. XH2	27	0	5	0	9	0	0	0	7	0	0	2
Suicoccus acidiformans	9	0	2	0	8	0	0	0	7	0	0	0
Jeotgalicoccus saudimassiliensis	18	0	7	0	7	0	0	0	7	0	0	0
Paenibacillus larvae	13	0	7	0	7	0	0	0	7	0	0	0
Auricoccus indicus	4	0	0	0	7	0	0	0	7	0	0	0
Christensenella minuta	11	0	10	0	6	0	0	0	7	2	1	1
Mycoplasma sp. NEAQ87857	3	0	2	0	5	0	0	0	7	0	0	0
Enterococcus hirae	12	1	97	3	4	0	0	0	7	1	1	0
Planococcus halocryophilus	0	2	0	2	3	0	0	0	7	3	0	2
Burkholderia dolosa	9	548	761	398	14	332	9	557	6	253	54	348
Neisseria gonorrhoeae	231	11	191	119	107	42	128	87	6	7	168	60
Lactobacillus crispatus	6	0	2	0	3	0	0	15	6	1	0	0
Streptomyces parvulus	5	3	3	4	2	2	1	3	6	4	0	2
Paenibacillus sp. JDR-2	6	1	0	0	4	0	0	2	6	0	1	0
Hungateiclostridium thermocellum	4	0	6	1	1	0	0	2	6	0	0	1
Chitinophaga sp. MD30	3	1	2	0	1	0	0	2	6	0	0	0
Gloeomargarita lithophora	19	0	30	0	13	0	2	1	6	1	0	1
Candidatus Methylopumilus universalis	4	0	4	0	3	0	1	1	6	0	0	2
Campylobacter iguaniorum	6	0	3	1	6	2	0	1	6	1	0	2
Microchaete diplosiphon	0	0	1	0	0	2	0	1	6	1	0	0
Streptococcus agalactiae	21	0	22	10	20	1	0	1	6	2	1	0
Clostridium taeniosporum	4	0	3	1	14	1	0	1	6	0	0	1
Flavobacterium anhuiense	16	1	12	1	16	0	0	1	6	0	0	0
Micavibrio aeruginosavorus	7	0	19	0	14	0	0	1	6	0	1	1
Empedobacter brevis	11	0	0	0	14	0	0	1	6	0	0	0
Paenibacillus sp. HB172198	23	2	15	0	9	0	0	1	6	0	1	0
Staphylococcus capitis	6	1	1	242	8	0	0	1	6	0	85	0
Geobacillus thermodenitrificans	49	0	5	0	8	0	0	1	6	0	0	0
Rippkaea orientalis	1	0	2	0	7	0	0	1	6	0	0	0
Lysinibacillus sp. SGAir0095	21	0	0	0	3	1	1	0	6	0	0	1
Bacteroides cellulosilyticus	9	0	1	0	2	1	1	0	6	0	1	0
Candidatus Erwinia haradaeae	9	2	46	3	9	0	1	0	6	3	1	1
Geosporobacter ferrireducens	9	0	2	0	8	0	1	0	6	0	0	0
Calothrix sp. PCC 7507	12	0	4	1	4	0	1	0	6	0	0	0
Proteus cibarius	5	0	0	0	3	0	1	0	6	0	0	0
Ruminococcus albus	3	0	0	0	0	0	1	0	6	0	0	0
Bacillus sonorensis	12	0	11	0	13	2	0	0	6	0	0	0
Sporosarcina psychrophila	43	0	1	0	6	1	0	0	6	0	0	0
Spirosoma pollinicola	9	0	11	0	2	1	0	0	6	0	1	0
Salimicrobium jeotgali	14	1	11	0	12	0	0	0	6	0	0	0
Polaribacter sp. SA4-10	7	0	2	0	11	0	0	0	6	0	1	0
Paenibacillus alvei	13	0	0	8	10	0	0	0	6	0	5	0
Leuconostoc mesenteroides	15	0	5859	1	9	0	0	0	6	0	3	0
Aquimarina sp. AD1	7	0	0	0	9	0	0	0	6	0	0	0
Heliorestis convoluta	8	1	8	0	7	0	0	0	6	1	0	0
Planococcus maritimus	11	0	0	0	7	0	0	0	6	0	0	0
Clostridium aceticum	8	1	0	0	6	0	0	0	6	0	0	0
Exiguobacterium antarcticum	11	0	3	0	5	0	0	0	6	0	0	0
Desulfitobacterium metallireducens	7	0	4	0	4	0	0	0	6	0	0	0
Nostoc sp. 'Peltigera membranacea cyanobiont' N6	4	0	1	0	3	0	0	0	6	0	0	0
Geminocystis herdmanii	9	0	2	0	1	0	0	0	6	0	1	1
Spiroplasma turonicum	4	0	0	0	0	0	0	0	6	0	0	0
Burkholderia ubonensis	27	49311	495	58423	22	38430	7	64942	5	36116	6	43549
Klebsiella aerogenes	7	16	103	33	3	13	7	23	5	8	11	18
Massilia sp. WG5	7	4	13	14	1	7	23	20	5	6	60	10
Acidovorax avenae	6	5	28	21	2	8	30	12	5	9	32	15
Bifidobacterium longum	2	2	3	8	5	3	3	4	5	2	2	5
Photobacterium damselae	7	1	145	2	11	0	0	4	5	0	3	8
Lactobacillus fermentum	7	1	32	2	3	2	0	2	5	2	2	0
Halobacillus litoralis	13	1	5	7	4	1	0	2	5	0	0	7
Streptococcus salivarius	7	1	6	0	11	0	0	2	5	0	0	0
Alkaliphilus metalliredigens	1	0	2	0	2	0	0	2	5	0	0	0
Guyparkeria halophila	11	0	28	3	16	1	10	1	5	0	9	1
Kordia antarctica	6	0	2	0	5	0	2	1	5	0	0	0
Chryseobacterium bernardetii	3	0	1	1	5	1	0	1	5	0	0	0
Calothrix parasitica	1	3	1	0	3	1	0	1	5	0	0	0
Leptospira interrogans	9	0	5	3	2	1	0	1	5	0	0	0
Nocardioides sp. S-1144	6	2	17	4	0	1	0	1	5	1	1	2
Sulfuricurvum kujiense	10	0	29	0	6	0	0	1	5	0	0	0
Mesoplasma florum	4	1	1	0	2	0	0	1	5	0	0	1
Gloeothece verrucosa	7	0	1	0	1	0	0	1	5	0	0	1
Acinetobacter radioresistens	2	1	1	0	2	1	2	0	5	0	0	0
Alteromonas mediterranea	3	4	21	2	5	0	2	0	5	1	1	2
Mycoplasma anserisalpingitidis	4	0	2	0	5	0	1	0	5	0	1	0
Marinomonas sp. FW-1	1	0	1	0	3	0	1	0	5	0	0	0
Flavobacterium nackdongense	2	0	1	0	0	0	1	0	5	0	1	0
Jeotgalibaca sp. H21T32	1	0	1	1	4	3	0	0	5	0	0	0
Ilyobacter polytropus	5	2	1	0	11	1	0	0	5	0	0	1
Chryseobacterium gleum	4	0	0	0	6	1	0	0	5	1	0	0
Lactobacillus sanfranciscensis	0	0	1	0	1	1	0	0	5	2	0	0
Halobacillus mangrovi	28	0	8	0	17	0	0	0	5	0	0	0
Mesorhizobium huakuii	18	1	12	0	11	0	0	0	5	0	0	0
Streptococcus mutans	4	0	3	0	10	0	0	0	5	0	0	1
Candidatus Izimaplasma sp. HR1	10	0	2	0	10	0	0	0	5	0	0	0
Providencia heimbachae	6	0	2	0	9	0	0	0	5	0	0	0
Campylobacter jejuni	5	0	7	1	8	0	0	0	5	0	2	0
Lactobacillus sp. CBA3605	9	0	6	0	8	0	0	0	5	0	1	1
Desulfurispirillum indicum	14	0	7	1	7	0	0	0	5	0	0	0
Bacillus sp. JS	3	0	0	0	7	0	0	0	5	0	0	0
Lactobacillus paracollinoides	5	0	11	0	6	0	0	0	5	0	1	0
Clostridium bornimense	8	0	2	0	6	0	0	0	5	0	1	1
Campylobacter coli	1	0	6	0	4	0	0	0	5	0	0	0
Lactobacillus kunkeei	8	0	3	0	4	0	0	0	5	0	0	0
Macrococcus caseolyticus	0	0	2	0	4	0	0	0	5	0	0	0
Psychrobacter sp. DAB_AL43B	1	0	1	0	4	0	0	0	5	0	0	0
Spiroplasma tabanidicola	5	0	0	5	3	0	0	0	5	0	1	0
Acholeplasma oculi	0	0	0	1	3	0	0	0	5	0	0	0
Polaribacter sp. L3A8	5	1	1	0	3	0	0	0	5	0	0	1
Campylobacter sputorum	2	0	1	0	3	0	0	0	5	0	2	0
Geminocystis sp. NIES-3708	1	0	0	2	2	0	0	0	5	0	0	0
Bacteroides caccae	1	1	1	1	2	0	0	0	5	0	1	0
Maribacter sp. MAR_2009_60	3	0	2	0	2	0	0	0	5	0	1	0
Staphylococcus pettenkoferi	9	0	1	0	2	0	0	0	5	0	0	0
Ehrlichia ruminantium	0	0	1	0	2	0	0	0	5	0	0	0
Salicibibacter halophilus	2	0	0	0	0	0	0	0	5	0	0	0
Burkholderia glumae	19	2544	720	2813	10	1980	4	3388	4	1886	6	2133
Vibrio taketomensis	7	22	75	30	5	11	1	33	4	11	0	18
Faecalibacterium prausnitzii	4	1	3	2	1	2	1	2	4	1	2	1
Paenibacillus sp. RUD330	5	1	2	1	14	0	1	2	4	2	2	0
Ktedonosporobacter rubrisoli	0	0	1	0	1	2	0	2	4	0	0	1
Yersinia pestis	7	0	503	1	9	1	1	1	4	0	2	0
Brevibacillus brevis	13	0	4	0	13	0	1	1	4	0	2	1
Defluviitoga tunisiensis	9	0	23	1	8	0	1	1	4	0	0	0
Arcobacter halophilus	5	1	3	0	6	0	1	1	4	0	0	0
Shigella flexneri	15	1	56	0	3	0	1	1	4	0	2	0
Fusobacterium ulcerans	2	0	2	8	2	0	1	1	4	0	4	0
Francisella philomiragia	4	0	31	1	2	0	1	1	4	0	0	1
Arcobacter ellisii	1	0	0	0	2	0	1	1	4	0	0	0
Piscirickettsia salmonis	4	1	32	0	1	0	1	1	4	0	2	0
Vibrio parahaemolyticus	6	2	63	0	5	1	0	1	4	0	2	0
Mahella australiensis	20	0	6	0	11	0	0	1	4	0	0	0
Oceanobacillus sp. 160	14	0	7	0	10	0	0	1	4	0	0	0
Clostridium tyrobutyricum	6	0	3	0	7	0	0	1	4	0	1	1
Laceyella sacchari	6	0	3	0	6	0	0	1	4	1	0	0
Polaribacter reichenbachii	1	0	1	0	6	0	0	1	4	0	1	0
Aneurinibacillus soli	6	0	1	0	6	0	0	1	4	0	0	0
Candidatus Amoebophilus asiaticus	6	0	5	0	5	0	0	1	4	0	0	0
Brevibacillus agri	8	0	5	1	3	0	0	1	4	1	2	0
Dehalobacterium formicoaceticum	8	0	3	0	3	0	0	1	4	0	0	0
Arcobacter cryaerophilus	3	1	1	0	3	0	0	1	4	0	1	0
Chryseobacterium sp. G0201	5	1	0	0	3	0	0	1	4	0	0	0
Hippea maritima	2	0	0	0	1	0	0	1	4	1	1	1
Bibersteinia trehalosi	1	0	50	1	0	0	0	1	4	0	0	1
Staphylococcus stepanovicii	4	0	1	1	0	0	0	1	4	0	0	0
Arthrobacter crystallopoietes	15	2	14	1	6	2	1	0	4	0	1	0
Paenibacillus antarcticus	10	0	4	0	9	0	1	0	4	0	0	1
Vibrio mediterranei	3	3	0	0	6	0	1	0	4	0	0	0
Paenibacillus durus	2	0	3	2	3	0	1	0	4	0	0	1
Carnobacterium maltaromaticum	9	0	23	14	14	1	0	0	4	0	4	0
Flavobacteriaceae bacterium UJ101	6	0	3	0	4	1	0	0	4	0	0	0
Pedobacter cryoconitis	3	0	0	0	4	1	0	0	4	0	0	1
Paraphotobacterium marinum	9	0	0	0	4	1	0	0	4	0	0	0
Paenibacillus sp. Y412MC10	8	0	1	1	14	0	0	0	4	0	0	0
Acinetobacter cumulans	5	0	1	0	14	0	0	0	4	1	0	0
Hungateiclostridium saccincola	18	0	6	0	9	0	0	0	4	0	0	0
Thermoanaerobacterium thermosaccharolyticum	0	0	2	1	8	0	0	0	4	0	0	0
Acetoanaerobium sticklandii	7	0	5	0	8	0	0	0	4	0	0	0
Treponema pedis	18	0	0	0	8	0	0	0	4	0	0	0
Clostridium sp. JN500901	8	0	1	0	7	0	0	0	4	0	0	0
Mycoplasma californicum	6	0	5	0	6	0	0	0	4	0	0	0
Carnobacterium divergens	3	0	930	9	5	0	0	0	4	0	3	1
Wolbachia endosymbiont of Drosophila simulans	7	1	10	0	5	0	0	0	4	0	0	1
Brochothrix thermosphacta	11	1	4	0	5	0	0	0	4	0	0	0
Hungateiclostridium clariflavum	3	0	0	0	5	0	0	0	4	0	0	0
Candidatus Bipolaricaulis anaerobius	5	0	9	1	4	0	0	0	4	0	0	0
Clostridium septicum	8	0	2	1	4	0	0	0	4	0	0	0
Virgibacillus dokdonensis	8	0	9	0	4	0	0	0	4	0	1	0
Candidatus Gracilibacteria bacterium HOT-871	4	0	5	0	4	0	0	0	4	0	0	1
Sulfurimonas sp. GYSZ_1	2	0	3	0	4	0	0	0	4	0	0	0
Ehrlichia chaffeensis	1	0	2	0	4	0	0	0	4	0	0	0
Streptococcus ferus	0	0	1	0	4	0	0	0	4	0	0	0
Sporanaerobacter sp. JN28	0	0	0	0	4	0	0	0	4	0	0	1
Gottschalkia acidurici	2	0	3	1	3	0	0	0	4	0	0	0
Brachyspira intermedia	3	0	0	1	3	0	0	0	4	0	0	0
Lactobacillus zymae	2	0	6	0	3	0	0	0	4	0	0	1
Candidatus Phytoplasma mali	5	0	2	0	3	0	0	0	4	0	0	0
Fusobacterium necrophorum	2	0	2	0	3	0	0	0	4	0	0	0
Mycoplasma nasistruthionis	9	0	1	0	3	0	0	0	4	0	0	0
Chryseobacterium joostei	3	0	1	0	3	0	0	0	4	0	0	0
Leptotrichia buccalis	1	0	1	0	3	0	0	0	4	0	0	0
Legionella fallonii	3	0	0	0	3	0	0	0	4	0	0	0
Erysipelothrix rhusiopathiae	3	0	5	1	2	0	0	0	4	0	0	0
Leptotrichia trevisanii	3	0	4	1	2	0	0	0	4	1	0	0
Chryseobacterium taklimakanense	5	0	1	0	2	0	0	0	4	1	0	0
Fusobacterium sp. oral taxon 203	1	0	1	0	2	0	0	0	4	1	0	0
Fusobacterium mortiferum	1	0	1	0	2	0	0	0	4	0	0	0
Spiroplasma culicicola	2	0	0	0	2	0	0	0	4	0	0	0
Nostoc linckia	2	1	6	1	1	0	0	0	4	0	0	0
Lactococcus piscium	6	0	11	0	1	0	0	0	4	0	0	0
Phoenicibacter congonensis	1	0	3	0	1	0	0	0	4	0	0	0
Winogradskyella sp. RHA_55	7	0	2	0	1	0	0	0	4	0	0	0
Mycoplasma columbinum	3	0	1	0	1	0	0	0	4	0	0	0
Clostridium sp. JN-1	5	0	0	0	1	0	0	0	4	1	0	0
Campylobacter hyointestinalis	1	0	0	0	1	0	0	0	4	0	0	0
Gemella sanguinis	4	0	0	22	0	0	0	0	4	0	6	0
Nonlabens sediminis	0	0	1	0	0	0	0	0	4	0	0	0
Ureibacillus thermosphaericus	2	1	0	0	0	0	0	0	4	0	0	0
Arachidicoccus ginsenosidivorans	0	0	0	0	0	0	0	0	4	1	1	0
Arcobacter canalis	3	0	0	0	0	0	0	0	4	0	0	0
Dictyoglomus thermophilum	1	0	0	0	0	0	0	0	4	0	0	0
Ralstonia mannitolilytica	6	415	4508	468	8	260	20121	479	3	205	25090	344
Burkholderia mallei	10	50	307	77	16	45	0	74	3	42	2	54
Alcanivorax sp. N3-2A	5	89	2450	48	3	23	1013	51	3	30	2413	36
Vibrio vulnificus	1	10	7	27	2	12	2	43	3	16	3	21
Sphaerobacter thermophilus	11	44	11	29	7	15	6	35	3	28	10	32
Bifidobacterium adolescentis	4	2	6	21	3	3	0	15	3	3	1	15
Alcaligenes aquatilis	2	3	5	13	12	4	58	8	3	3	54	2
Acidihalobacter ferrooxidans	0	8	2210	16	0	1	2554	7	3	3	4233	7
Planctomycetes bacterium Poly30	2	3	5	5	4	6	0	5	3	5	4	7
Pantoea ananatis	2	2	0	0	5	4	8	4	3	1	1	4
Serratia symbiotica	3	0	55	8	4	1	2	2	3	0	5	0
Nostoc sphaeroides	1	1	0	0	3	1	1	2	3	0	0	1
Vibrio sp. THAF100	1	0	12	1	3	0	1	2	3	0	0	0
Acinetobacter calcoaceticus	0	1	1	1	3	0	1	2	3	2	1	1
Nonlabens marinus	6	0	0	0	4	0	0	2	3	0	0	0
Veillonella parvula	2	1	2	1	1	0	0	2	3	0	0	2
Sphingobacterium hotanense	0	0	1	0	1	0	0	2	3	1	0	0
Akkermansia muciniphila	1	0	8	2	4	0	4	1	3	0	6	0
Paraglaciecola psychrophila	2	1	8	0	3	0	2	1	3	0	1	0
Alicyclobacillus acidocaldarius	2	1	3	1	5	2	1	1	3	4	0	1
Lactobacillus reuteri	7	1	4	11	4	1	1	1	3	0	1	1
Mucilaginibacter ginsenosidivorax	1	0	2	1	2	1	1	1	3	0	0	1
Sphingobacterium psychroaquaticum	0	1	0	1	2	0	1	1	3	0	0	0
Cytophagales bacterium TFI 002	1	0	2	0	1	1	0	1	3	0	1	0
Proteus hauseri	0	0	0	0	1	1	0	1	3	0	0	0
Lactobacillus gallinarum	12	0	6	0	8	0	0	1	3	0	0	0
Chryseobacterium indologenes	4	0	1	0	8	0	0	1	3	1	0	0
Brachyspira pilosicoli	4	0	5	0	6	0	0	1	3	0	0	0
Enterococcus durans	5	0	186778	2	5	0	0	1	3	0	83	0
Fusobacterium pseudoperiodonticum	5	0	1	1	5	0	0	1	3	0	0	0
Flammeovirga pectinis	23	0	9	0	5	0	0	1	3	1	0	0
Rivularia sp. PCC 7116	3	0	0	1	4	0	0	1	3	0	0	1
Ureaplasma parvum	4	0	0	0	4	0	0	1	3	0	0	0
Arcobacter nitrofigilis	8	2	0	0	3	0	0	1	3	0	0	0
Brevibacillus formosus	1	1	0	0	2	0	0	1	3	0	0	0
Chryseobacterium lactis	4	0	24	0	1	0	0	1	3	0	0	0
Planktothrix agardhii	1	0	5	0	1	0	0	1	3	0	0	0
Lacinutrix sp. 5H-3-7-4	3	0	1	0	1	0	0	1	3	1	0	1
Anabaena sp. 90	0	0	0	0	1	0	0	1	3	0	0	0
Caldicellulosiruptor changbaiensis	0	0	1	0	0	0	0	1	3	0	0	0
Fastidiosipila sanguinis	1	0	0	0	0	0	0	1	3	0	0	0
Alteromonas sp. I4	2	0	2	0	1	0	4	0	3	0	2	0
Flavobacterium sp. HYN0086	3	0	0	0	0	0	2	0	3	0	0	0
Calothrix sp. NIES-2100	2	0	0	1	5	1	1	0	3	0	0	0
endosymbiont 'TC1' of Trimyema compressum	5	0	1	0	3	1	1	0	3	0	0	0
Nostoc sp. PCC 7524	2	1	4	0	2	1	1	0	3	1	0	0
Cohnella abietis	3	0	0	0	0	1	1	0	3	0	2	0
Campylobacter pinnipediorum	3	0	0	0	3	0	1	0	3	0	0	0
Xenorhabdus bovienii	1	0	311	0	2	0	1	0	3	0	0	0
Flammeovirga sp. MY04	7	0	16	0	2	0	1	0	3	0	2	0
Capnocytophaga canimorsus	1	0	2	0	2	0	1	0	3	0	1	0
Staphylococcus sp. M0911	0	0	0	0	2	0	1	0	3	0	0	0
Swingsia samuiensis	0	0	0	0	2	0	1	0	3	0	0	0
Xenorhabdus hominickii	2	0	2	0	1	0	1	0	3	0	0	0
Acinetobacter wuhouensis	3	0	1	0	0	0	1	0	3	0	1	0
Halothermothrix orenii	4	0	6	0	5	2	0	0	3	1	1	0
Parageobacillus thermoglucosidasius	12	0	2743	0	9	1	0	0	3	0	1	0
Aquimarina sp. AD10	5	0	0	1	5	1	0	0	3	1	0	1
Fabibacter pacificus	4	0	2	0	5	1	0	0	3	0	0	0
Polaribacter sp. BM10	1	0	0	0	4	1	0	0	3	0	0	0
Anaerobutyricum hallii	4	0	2	1	2	1	0	0	3	0	0	0
Sphaerospermopsis kisseleviana	4	0	1	0	2	1	0	0	3	0	0	0
Lactobacillus mali	2	0	0	11	0	1	0	0	3	0	1	0
Acinetobacter sp. ACNIH2	7	0	1	0	17	0	0	0	3	0	0	0
Acetobacterium woodii	5	0	7	0	10	0	0	0	3	0	0	1
Terribacillus goriensis	15	0	0	0	9	0	0	0	3	0	0	0
Clostridium carboxidivorans	4	0	1	1	8	0	0	0	3	1	0	0
Elizabethkingia anophelis	6	0	20	0	7	0	0	0	3	0	1	0
Sporomusa termitida	11	0	8	0	7	0	0	0	3	0	1	0
Chryseobacterium sp. T16E-39	2	0	3	0	7	0	0	0	3	0	0	0
Paenibacillus baekrokdamisoli	2	0	2	0	7	0	0	0	3	0	0	1
Jeotgalibaca sp. PTS2502	4	0	1	0	7	0	0	0	3	0	2	0
Arcobacter molluscorum	2	0	3	3	6	0	0	0	3	1	0	0
Streptococcus porcinus	5	0	6	2	6	0	0	0	3	0	0	1
Deferribacter desulfuricans	7	1	3	0	6	0	0	0	3	0	0	0
Campylobacter lari	5	0	2	0	6	0	0	0	3	1	0	0
Maribacter sp. T28	4	1	0	0	6	0	0	0	3	0	0	0
Clostridium sp. AWRP	4	0	1	0	5	0	0	0	3	0	0	0
Paenibacillus guangzhouensis	7	0	0	0	5	0	0	0	3	0	1	0
Geobacillus subterraneus	5	0	3	0	4	0	0	0	3	0	0	0
Flavobacterium crocinum	4	0	2	0	4	0	0	0	3	0	0	1
Paenibacillus sp. 37	2	0	2	0	4	0	0	0	3	1	0	0
Gillisia sp. Hel1_33_143	2	0	2	0	4	0	0	0	3	0	0	0
Mesoplasma chauliocola	2	0	0	0	4	0	0	0	3	0	0	0
Mycoplasma hyosynoviae	1	0	0	0	4	0	0	0	3	0	0	0
Finegoldia magna	3	0	2	49	3	0	0	0	3	1	15	0
Lactobacillus terrae	7	0	5	2	3	0	0	0	3	0	0	0
Leptotrichia wadei	4	0	4	0	3	0	0	0	3	0	0	0
Spiroplasma litorale	3	0	3	0	3	0	0	0	3	0	0	0
Flavobacterium faecale	3	0	2	0	3	0	0	0	3	0	0	0
Marinilactibacillus sp. 15R	3	0	1	0	3	0	0	0	3	0	0	0
Nostocales cyanobacterium HT-58-2	0	0	0	0	3	0	0	0	3	0	0	0
Gemella haemolysans	6	0	1	694	2	0	0	0	3	1	283	1
Aliivibrio salmonicida	3	0	3	1	2	0	0	0	3	0	0	0
Acinetobacter equi	2	0	2	1	2	0	0	0	3	0	0	0
Acinetobacter junii	6	0	4	0	2	0	0	0	3	0	1	0
Tetragenococcus koreensis	6	0	3	0	2	0	0	0	3	0	1	0
Erysipelothrix sp. 15TAL0474	4	0	2	0	2	0	0	0	3	0	0	0
Psychroserpens sp. NJDZ02	3	0	2	0	2	0	0	0	3	0	0	0
Lactobacillus sp. HBUAS52074	2	1	1	0	2	0	0	0	3	0	0	1
Mycoplasma orale	6	0	1	0	2	0	0	0	3	0	0	0
Mycoplasma bovirhinis	4	0	1	0	2	0	0	0	3	0	0	0
Polynucleobacter wuianus	0	0	0	0	2	0	0	0	3	0	1	1
Mycoplasma hyorhinis	6	0	0	0	2	0	0	0	3	0	0	0
Candidatus Azobacteroides pseudotrichonymphae	3	0	0	0	2	0	0	0	3	0	0	0
Streptococcus anginosus	3	0	3	4	1	0	0	0	3	0	3	0
Zunongwangia profunda	1	0	10	2	1	0	0	0	3	0	0	0
Planococcus antarcticus	3	0	2	1	1	0	0	0	3	0	1	0
Anaerococcus mediterraneensis	2	0	1	1	1	0	0	0	3	0	0	0
Anabaenopsis circularis	1	0	0	1	1	0	0	0	3	0	1	0
Candidatus Hoaglandella endobia	1	0	15	0	1	0	0	0	3	0	2	0
Trichormus azollae	4	0	6	0	1	0	0	0	3	0	0	1
Mycoplasma hyopneumoniae	0	0	3	0	1	0	0	0	3	0	0	0
Colwellia beringensis	0	0	2	0	1	0	0	0	3	0	0	0
Bathymodiolus thermophilus thioautotrophic gill symbiont	1	1	1	0	1	0	0	0	3	0	0	0
Halanaerobium praevalens	4	0	1	0	1	0	0	0	3	0	0	0
Desulfosporosinus acidiphilus	2	0	1	0	1	0	0	0	3	0	0	0
Chitinophaga caeni	1	0	1	0	1	0	0	0	3	0	0	0
Borreliella burgdorferi	0	0	1	0	1	0	0	0	3	0	0	0
Flavobacteriaceae bacterium	2	0	0	0	1	0	0	0	3	1	0	0
Oceanobacillus kimchii	6	0	0	0	1	0	0	0	3	0	0	0
Bacillus sp. MD-5	2	0	0	0	1	0	0	0	3	0	0	0
Wolinella succinogenes	0	0	0	0	1	0	0	0	3	0	0	0
Lactobacillus backii	0	0	1	7	0	0	0	0	3	0	4	0
Lachnospiraceae bacterium oral taxon 500	3	1	1	3	0	0	0	0	3	0	0	0
Borreliella garinii	1	0	6	0	0	0	0	0	3	0	0	0
Lactobacillus murinus	1	0	4	0	0	0	0	0	3	0	0	0
Lactobacillus malefermentans	7	0	3	0	0	0	0	0	3	0	0	0
Coprothermobacter proteolyticus	1	0	3	0	0	0	0	0	3	0	0	0
Flavobacterium crassostreae	0	0	2	0	0	0	0	0	3	0	1	0
Mycoplasma synoviae	1	0	2	0	0	0	0	0	3	0	0	0
Capnocytophaga sputigena	1	0	1	0	0	0	0	0	3	1	0	0
Filimonas lacunae	0	0	0	0	0	0	0	0	3	0	1	1
Changchengzhania lutea	3	0	0	0	0	0	0	0	3	0	0	0
Staphylococcus schweitzeri	0	0	0	0	0	0	0	0	3	0	0	0
Streptococcus halotolerans	0	0	0	0	0	0	0	0	3	0	0	0
Maribacter sp. HTCC2170	0	0	0	0	0	0	0	0	3	0	0	0
Ralstonia solanacearum	19	4578	5610	5491	5	3471	27877	5771	2	2988	36337	4047
Serratia marcescens	3	1057	12	1407	2	610	12	866	2	264	19	769
Conexibacter woesei	4	11	1	33	12	13	2	38	2	5	4	25
Microbacterium sp. ABRD_28	4	28	2	25	2	20	0	28	2	21	1	33
Cupriavidus oxalaticus	0	25	23	24	0	13	218	22	2	13	290	17
Streptomyces sp. 3214.6	0	19	3	21	0	7	3	21	2	13	4	8
Haliangium ochraceum	4	13	4	31	0	13	2	21	2	7	6	17
Geoalkalibacter subterraneus	7	21	87	13	3	7	3	19	2	7	4	8
Mycolicibacterium duvalii	8	17	8	5	7	6	1	17	2	8	0	13
Aeromonas veronii	1	2	16	22	3	3	2	8	2	4	9	9
Nitrosospira lacus	1	0	0	7	3	0	0	7	2	0	0	1
Micromonospora coriariae	0	5	2	3	0	3	2	6	2	2	9	1
Ephemeroptericola cinctiostellae	3	6	32	6	2	8	0	6	2	5	0	7
Sulfurifustis variabilis	6	7	113	7	2	3	4	5	2	1	9	8
Bacteroides ovatus	8	5	3	3	9	2	1	5	2	1	5	4
Chitinophaga pinensis	1	1	1	3	0	1	0	5	2	0	1	0
Streptococcus gordonii	3	0	1	3	3	0	2	3	2	1	1	0
Paenibacillus sp. FSL H7-0357	1	0	0	1	0	0	2	3	2	2	0	3
Pedobacter steynii	1	0	1	4	2	1	1	3	2	0	0	3
Flammeovirgaceae bacterium 311	2	1	4	2	1	0	0	3	2	0	0	7
Pantoea vagans	1	1	441	0	0	1	51	2	2	0	110	0
Proteus mirabilis	5	0	75	2	6	1	3	2	2	0	1	0
Rhodomicrobium vannielii	1	5	0	5	1	2	2	2	2	2	0	3
Thermobispora bispora	0	0	4	3	2	0	1	2	2	1	3	2
Pseudoalteromonas piscicida	0	0	4	0	2	0	1	2	2	0	1	0
Calothrix parietina	3	1	0	0	4	1	0	2	2	0	2	1
Nostoc flagelliforme	2	2	0	0	2	1	0	2	2	0	0	0
Moorea producens	6	0	2	1	6	0	0	2	2	0	1	1
Arachidicoccus sp. B3-10	6	0	0	0	4	0	0	2	2	0	0	0
Bartonella apis	2	0	1	1	3	0	0	2	2	0	1	0
alpha proteobacterium HIMB5	0	0	2	1	2	0	0	2	2	2	0	0
Wenyingzhuangia fucanilytica	2	2	2	3	1	0	0	2	2	1	0	2
Flavobacterium sp. CJ74	2	0	1	0	1	0	0	2	2	0	0	0
Shewanella denitrificans	1	2	2	2	0	0	0	2	2	1	0	1
Dyadobacter sp. 32	2	0	0	1	0	0	0	2	2	0	0	3
Providencia alcalifaciens	0	0	8	0	0	0	0	2	2	0	0	0
Fuerstia marisgermanicae	1	0	22	2	0	2	2	1	2	2	0	1
Tetragenococcus halophilus	2	0	2	1	3	1	1	1	2	0	5	0
Pseudorhodobacter sp. S12M18	1	0	0	3	0	1	1	1	2	3	2	0
Oceanospirillales bacterium S2-4-1H	2	0	15	1	0	1	1	1	2	0	0	0
Meiothermus silvanus	4	0	5	1	4	0	1	1	2	0	0	1
Marinomonas mediterranea	1	0	2	1	2	0	1	1	2	1	0	0
Campylobacter curvus	1	0	0	1	0	0	1	1	2	0	0	0
Mucilaginibacter sp. 14171R-50	1	0	1	0	0	0	1	1	2	1	0	1
Arcobacter cibarius	2	0	0	0	5	1	0	1	2	0	0	0
Flavobacterium sp. 140616W15	5	0	1	1	4	1	0	1	2	0	0	0
Pseudoalteromonas luteoviolacea	2	0	4	0	2	1	0	1	2	0	0	0
Thiohalobacter thiocyanaticus	1	0	8	3	1	1	0	1	2	2	3	5
Planctomycetes bacterium V202	1	0	1	2	0	1	0	1	2	0	1	2
Kingella kingae	1	0	0	0	0	1	0	1	2	0	1	0
Hathewaya histolytica	11	0	2	0	8	0	0	1	2	0	0	0
Clostridium argentinense	10	0	3	0	6	0	0	1	2	1	1	0
Pediococcus claussenii	5	0	2	2	5	0	0	1	2	0	1	0
Hirschia baltica	2	1	3	1	5	0	0	1	2	4	1	0
Methylovulum psychrotolerans	4	1	9	1	4	0	0	1	2	0	1	0
Trichodesmium erythraeum	1	1	3	1	3	0	0	1	2	1	1	0
Psychromonas sp. CNPT3	0	0	0	0	3	0	0	1	2	0	0	0
Myroides odoratus	0	0	0	1	2	0	0	1	2	1	0	0
Caldisericum exile	0	0	0	1	2	0	0	1	2	0	0	0
Porphyromonas cangingivalis	5	0	16	0	2	0	0	1	2	1	0	0
Halobacteriovorax marinus	1	1	2	0	2	0	0	1	2	0	0	0
Nitrincola sp. KXZD1103	5	0	2	0	2	0	0	1	2	1	4	1
Mycoplasma pneumoniae	0	0	2	0	2	0	0	1	2	0	0	0
Yersinia ruckeri	2	1	1	0	2	0	0	1	2	0	0	0
Cellulophaga sp. L1A9	1	0	0	0	2	0	0	1	2	0	1	0
Acetobacter aceti	2	1	0	1	1	0	0	1	2	0	0	0
Acinetobacter pittii	3	0	15	0	1	0	0	1	2	1	0	0
Arcobacter suis	6	1	9	0	1	0	0	1	2	0	0	0
Acinetobacter ursingii	4	0	7	0	1	0	0	1	2	0	0	0
Corynebacterium genitalium	8	0	5	0	1	0	0	1	2	0	1	0
Calditerrivibrio nitroreducens	4	0	2	0	1	0	0	1	2	0	0	0
Acetobacterium sp. KB-1	3	1	1	0	1	0	0	1	2	1	0	0
Gloeothece citriformis	2	0	1	0	1	0	0	1	2	1	1	0
Tenericutes bacterium MO-XQ	1	0	1	0	1	0	0	1	2	0	0	0
Arcticibacterium luteifluviistationis	4	0	0	0	1	0	0	1	2	0	0	0
Pedobacter sp. CJ43	2	0	0	0	1	0	0	1	2	0	0	0
Vibrio aphrogenes	0	0	1	1	0	0	0	1	2	0	0	0
Desulfotomaculum reducens	1	0	6	0	0	0	0	1	2	0	0	0
Flavobacterium sp. XS-5	1	1	1	0	0	0	0	1	2	0	0	0
Vibrio metoecus	0	2	0	0	0	0	0	1	2	0	1	0
Lutibacter profundi	2	0	0	0	0	0	0	1	2	0	0	0
Dickeya dianthicola	1	0	1	5	0	0	8	0	2	2	9	4
Paenibacillus donghaensis	4	0	1	2	3	0	4	0	2	2	1	0
Zymomonas mobilis	2	0	3	1	2	0	4	0	2	1	3	0
Mucilaginibacter gotjawali	1	0	0	0	1	1	2	0	2	0	0	1
Clostridium isatidis	3	1	1	0	4	0	2	0	2	0	7	0
Geobacter bemidjiensis	1	0	3	1	0	0	2	0	2	0	0	1
Niabella ginsenosidivorans	1	0	1	0	0	0	2	0	2	1	4	0
Solitalea canadensis	2	0	0	0	5	1	1	0	2	0	2	0
Akkermansia glycaniphila	4	0	9	1	3	0	1	0	2	0	0	0
Acinetobacter oleivorans	5	0	0	0	3	0	1	0	2	0	0	0
Fischerella sp. NIES-4106	1	1	1	1	2	0	1	0	2	0	1	0
Paenibacillus sp. 32O-W	3	1	18	0	2	0	1	0	2	0	1	0
Bacteroides caecimuris	3	0	0	0	2	0	1	0	2	0	1	0
Candidatus Arsenophonus lipoptenae	0	0	16	0	0	0	1	0	2	0	0	1
Sediminispirochaeta smaragdinae	0	0	8	0	0	0	1	0	2	0	0	0
Spirochaeta thermophila	0	2	0	0	0	0	1	0	2	0	0	1
Dictyoglomus turgidum	2	0	0	0	0	0	1	0	2	0	1	0
Clostridium sp. SY8519	0	0	0	0	0	0	1	0	2	0	1	0
Neisseria sp. 10022	7	0	0	0	0	0	1	0	2	0	0	0
Flavobacterium album	1	0	0	0	0	0	1	0	2	0	0	0
Dokdonia sp. 4H-3-7-5	1	0	0	0	0	0	1	0	2	0	0	0
Desulfotomaculum nigrificans	3	0	6	0	4	1	0	0	2	0	0	0
Arcobacter sp. L	4	0	1	0	3	1	0	0	2	0	1	0
Crocosphaera subtropica	1	0	0	0	3	1	0	0	2	0	0	0
Geobacillus stearothermophilus	1	0	2	0	2	1	0	0	2	0	0	0
Pseudoalteromonas arctica	3	1	0	1	1	1	0	0	2	1	1	0
Acinetobacter sp. TGL-Y2	2	1	3	0	1	1	0	0	2	0	3	0
Microcystis sp. MC19	1	0	1	0	1	1	0	0	2	0	0	1
Hungatella hathewayi	2	0	0	0	1	1	0	0	2	0	0	0
Candidatus Hamiltonella defensa	2	0	5	0	0	1	0	0	2	0	0	0
Exiguobacterium sp. N4-1P	0	0	1	0	0	1	0	0	2	0	0	0
Nautilia sp. PV-1	2	0	0	0	0	1	0	0	2	0	1	0
alpha proteobacterium HIMB59	1	0	0	0	0	1	0	0	2	1	0	0
Planctomycetes bacterium SRT547	9	0	17	0	16	0	0	0	2	0	0	1
Aerococcus urinaehominis	20	0	12	0	11	0	0	0	2	0	0	0
Petrocella atlantisensis	18	0	5	0	10	0	0	0	2	1	0	0
Cellulophaga lytica	3	0	2	0	8	0	0	0	2	2	1	0
Mycoplasma pulmonis	7	0	1	0	8	0	0	0	2	0	0	0
Riemerella anatipestifer	8	1	1	1	7	0	0	0	2	1	0	1
Borrelia mayonii	6	0	5	0	7	0	0	0	2	0	0	0
Proteus vulgaris	5	0	4	0	7	0	0	0	2	1	1	0
Virgibacillus phasianinus	7	0	4	0	7	0	0	0	2	0	0	0
Lactobacillus fructivorans	2	0	5	0	6	0	0	0	2	0	0	0
Crassaminicella sp. SY095	7	0	3	0	6	0	0	0	2	0	0	0
Peptoclostridium acidaminophilum	4	0	3	0	6	0	0	0	2	0	0	0
Macrococcus canis	3	0	2	0	6	0	0	0	2	0	0	0
Paraclostridium bifermentans	2	0	1	0	6	0	0	0	2	0	0	1
Mycoplasma maculosum	6	0	0	0	6	0	0	0	2	0	0	0
Flavobacterium johnsoniae	4	0	3	2	5	0	0	0	2	0	0	0
Enterococcus cecorum	14	0	13	0	5	0	0	0	2	0	0	0
Thermincola potens	2	0	1	0	5	0	0	0	2	0	0	1
Polaribacter sp. Hel1_33_78	7	1	0	12	4	0	0	0	2	0	0	1
Alteromonas macleodii	2	2	12	1	4	0	0	0	2	0	0	1
Kurthia sp. 11kri321	1	0	3	0	4	0	0	0	2	0	0	0
Algibacter sp. L1A34	3	0	2	0	4	0	0	0	2	0	0	0
Flavobacterium sp. KBS0721	6	0	1	0	4	0	0	0	2	0	0	0
Clostridium cochlearium	2	0	1	0	4	0	0	0	2	0	0	0
Longibaculum sp. KGMB06250	2	0	1	0	4	0	0	0	2	0	0	0
Mycoplasma bovigenitalium	1	0	1	0	4	0	0	0	2	0	0	0
Spiroplasma cantharicola	3	0	0	0	4	0	0	0	2	0	0	0
Candidatus Hepatoplasma crinochetorum	3	0	12	0	3	0	0	0	2	0	0	1
Lactobacillus johnsonii	2	0	6	0	3	0	0	0	2	0	0	0
Salinispira pacifica	7	1	4	0	3	0	0	0	2	0	0	0
Flavobacterium indicum	2	0	4	0	3	0	0	0	2	0	0	0
Apibacter sp. HY041	4	1	1	0	3	0	0	0	2	1	0	0
Cellulophaga baltica	5	0	1	0	3	0	0	0	2	1	0	0
Arcobacter marinus	0	0	1	0	3	0	0	0	2	1	0	0
Halobacillus halophilus	10	0	1	0	3	0	0	0	2	0	0	0
Myroides sp. CJ210	2	0	1	0	3	0	0	0	2	0	0	0
Paenibacillus sp. FSL H7-0737	4	0	0	0	3	0	0	0	2	0	0	0
Mycoplasma mycoides	3	0	0	0	3	0	0	0	2	0	0	0
Caminibacter mediatlanticus	2	0	0	0	3	0	0	0	2	0	0	0
Francisella sp. FSC1006	1	0	0	0	3	0	0	0	2	0	0	0
Bacteroides coprosuis	1	0	0	0	3	0	0	0	2	0	0	0
Clostridium sp. JN-9	3	0	2	8	2	0	0	0	2	0	1	0
Staphylococcus lutrae	1	0	2	1	2	0	0	0	2	0	0	0
Thioploca ingrica	0	0	1	1	2	0	0	0	2	0	2	1
Lactobacillus rhamnosus	9	0	7	0	2	0	0	0	2	0	0	0
Paenibacillus psychroresistens	4	0	4	0	2	0	0	0	2	0	1	1
Jeotgalibacillus malaysiensis	6	0	4	0	2	0	0	0	2	0	1	0
Acholeplasma palmae	2	0	3	0	2	0	0	0	2	0	2	0
Staphylococcus piscifermentans	7	0	3	0	2	0	0	0	2	0	1	0
Flavobacterium psychrophilum	4	1	2	0	2	0	0	0	2	0	0	0
Arcobacter skirrowii	11	0	2	0	2	0	0	0	2	1	1	1
Lactobacillus futsaii	5	0	2	0	2	0	0	0	2	0	0	0
Flavobacterium gilvum	4	0	2	0	2	0	0	0	2	0	0	0
Lactobacillus amylolyticus	2	0	2	0	2	0	0	0	2	0	0	0
Mycoplasma gallisepticum	2	0	2	0	2	0	0	0	2	0	0	0
Staphylococcus sp. MI 10-1553	0	0	2	0	2	0	0	0	2	0	0	0
Arachidicoccus sp. BS20	1	0	1	0	2	0	0	0	2	0	0	1
Mycoplasma agalactiae	4	0	1	0	2	0	0	0	2	0	0	0
Candidatus Fukatsuia symbiotica	2	0	1	0	2	0	0	0	2	0	0	0
Francisella frigiditurris	1	0	1	0	2	0	0	0	2	0	0	0
Dokdonia sp. Dokd-P16	1	0	1	0	2	0	0	0	2	0	0	0
Sulfurimonas autotrophica	1	0	0	0	2	0	0	0	2	0	0	1
Seonamhaeicola sp. S2-3	1	0	0	0	2	0	0	0	2	0	1	0
Mycoplasma citelli	0	0	0	0	2	0	0	0	2	0	1	0
Pseudobutyrivibrio xylanivorans	2	0	0	0	2	0	0	0	2	1	0	0
Bernardetia litoralis	5	0	0	0	2	0	0	0	2	0	0	0
Mycoplasma cloacale	4	0	0	0	2	0	0	0	2	0	0	0
Campylobacter fetus	4	0	0	0	2	0	0	0	2	0	0	0
Thermodesulfobium narugense	2	0	0	0	2	0	0	0	2	0	0	0
Mycoplasma felis	2	0	0	0	2	0	0	0	2	0	0	0
Thermodesulfobacterium commune	2	0	0	0	2	0	0	0	2	0	0	0
Sporosarcina sp. PTS2304	1	0	0	0	2	0	0	0	2	0	0	0
Helicobacter pullorum	1	0	0	0	2	0	0	0	2	0	0	0
Streptococcus pasteurianus	0	0	0	0	2	0	0	0	2	0	0	0
Spiroplasma poulsonii	0	0	0	0	2	0	0	0	2	0	0	0
Shewanella piezotolerans	0	0	0	0	2	0	0	0	2	0	0	0
Allopseudarcicella aquatilis	0	0	0	0	2	0	0	0	2	0	0	0
Acinetobacter haemolyticus	4	0	1	2	1	0	0	0	2	1	2	0
Aequorivita sublithincola	6	0	0	1	1	0	0	0	2	0	0	0
Succinivibrio dextrinosolvens	2	0	38	0	1	0	0	0	2	0	0	0
Weissella cibaria	3	0	28	0	1	0	0	0	2	0	0	0
Arsenophonus nasoniae	2	0	24	0	1	0	0	0	2	0	1	0
Lactobacillus helveticus	3	0	12	0	1	0	0	0	2	0	0	0
Elizabethkingia miricola	2	0	7	0	1	0	0	0	2	0	0	0
Phascolarctobacterium faecium	0	0	4	0	1	0	0	0	2	0	0	0
Leptolyngbya sp. PCC 7376	7	0	3	0	1	0	0	0	2	0	0	1
Flavobacterium commune	0	1	2	0	1	0	0	0	2	0	0	0
Weissella soli	1	0	2	0	1	0	0	0	2	1	0	0
Ignavibacterium album	1	0	2	0	1	0	0	0	2	0	0	0
Ornithobacterium rhinotracheale	0	0	2	0	1	0	0	0	2	0	0	0
Providencia vermicola	2	0	1	0	1	0	0	0	2	0	1	1
Chryseobacterium balustinum	3	0	1	0	1	0	0	0	2	1	0	1
Aquimarina sp. BL5	2	0	1	0	1	0	0	0	2	0	0	1
Runella sp. SP2	0	0	1	0	1	0	0	0	2	0	0	1
Janthinobacterium sp. B9-8	2	0	1	0	1	0	0	0	2	1	3	0
Clostridium sp. SYSU GA15002T	4	0	1	0	1	0	0	0	2	0	2	0
Lactobacillus lindneri	3	0	1	0	1	0	0	0	2	0	0	0
Panacibacter ginsenosidivorans	3	0	1	0	1	0	0	0	2	0	0	0
Mycoplasma canis	0	0	1	0	1	0	0	0	2	0	0	0
Sphingobacterium sp. ML3W	2	1	0	0	1	0	0	0	2	0	0	0
Lactobacillus pentosus	0	1	0	0	1	0	0	0	2	0	0	0
Nitratiruptor sp. SB155-2	1	0	0	0	1	0	0	0	2	0	1	1
Caloranaerobacter azorensis	3	0	0	0	1	0	0	0	2	1	0	0
Campylobacter ureolyticus	4	0	0	0	1	0	0	0	2	0	0	0
Streptococcus parauberis	3	0	0	0	1	0	0	0	2	0	0	0
Mycoplasma conjunctivae	2	0	0	0	1	0	0	0	2	0	0	0
Gallibacterium anatis	2	0	0	0	1	0	0	0	2	0	0	0
Paenibacillus sp. FSL R5-0912	1	0	0	0	1	0	0	0	2	0	0	0
Thermoanaerobacterium sp. RBIITD	1	0	0	0	1	0	0	0	2	0	0	0
Entomoplasma freundtii	1	0	0	0	1	0	0	0	2	0	0	0
Nautilia profundicola	1	0	0	0	1	0	0	0	2	0	0	0
Elizabethkingia sp. 2-6	1	0	0	0	1	0	0	0	2	0	0	0
Candidatus Arthromitus sp. SFB-rat-Yit	0	0	0	0	1	0	0	0	2	0	0	0
Candidatus Thioglobus singularis	0	0	0	0	1	0	0	0	2	0	0	0
Candidatus Pelagibacter sp. RS40	0	0	0	0	1	0	0	0	2	0	0	0
Enterococcus gilvus	1	0	151	17	0	0	0	0	2	0	2	0
Humibacter sp. BT305	0	0	0	2	0	0	0	0	2	0	0	0
Streptococcus pluranimalium	0	0	1	1	0	0	0	0	2	0	0	0
Nostoc sp. ATCC 53789	0	0	1	1	0	0	0	0	2	0	0	0
Citrobacter sp. NMI7904_11	0	0	0	1	0	0	0	0	2	0	0	0
Vibrio nigripulchritudo	0	0	0	1	0	0	0	0	2	0	0	0
Vibrio crassostreae	0	0	0	1	0	0	0	0	2	0	0	0
Providencia sneebia	1	0	52	0	0	0	0	0	2	0	0	1
endosymbiont of Acanthamoeba sp. UWC8	0	0	13	0	0	0	0	0	2	0	1	0
Xenorhabdus poinarii	0	0	12	0	0	0	0	0	2	0	0	0
Cellulophaga algicola	1	0	3	0	0	0	0	0	2	2	0	0
Legionella clemsonensis	1	0	3	0	0	0	0	0	2	0	0	0
Candidatus Nesciobacter abundans	1	0	3	0	0	0	0	0	2	0	0	0
Candidatus Liberibacter solanacearum	0	0	3	0	0	0	0	0	2	0	0	0
Planococcus sp. PAMC 21323	3	0	2	0	0	0	0	0	2	0	0	0
Desulfosporosinus orientis	1	0	2	0	0	0	0	0	2	0	0	0
Leptotrichia sp. oral taxon 212	1	0	2	0	0	0	0	0	2	0	0	0
Thalassotalea sp. HSM 43	0	0	2	0	0	0	0	0	2	0	0	0
Acinetobacter chinensis	1	0	1	0	0	0	0	0	2	0	1	0
Algibacter alginicilyticus	1	0	1	0	0	0	0	0	2	0	1	0
Winogradskyella sp. J14-2	4	0	1	0	0	0	0	0	2	0	0	0
Candidatus Deianiraea vastatrix	1	0	1	0	0	0	0	0	2	0	0	0
Rickettsia raoultii	0	0	1	0	0	0	0	0	2	0	0	0
Flavobacterium sediminis	0	0	1	0	0	0	0	0	2	0	0	0
Aquiflexum balticum	0	0	1	0	0	0	0	0	2	0	0	0
Haemophilus parahaemolyticus	0	0	0	0	0	0	0	0	2	0	0	1
Pseudomonas sp. QZS01	4	0	0	0	0	0	0	0	2	0	0	0
Arcobacter anaerophilus	4	0	0	0	0	0	0	0	2	0	0	0
Nodularia spumigena	2	0	0	0	0	0	0	0	2	0	0	0
Kordia sp. SMS9	2	0	0	0	0	0	0	0	2	0	0	0
Pseudonocardia sp. EC080625-04	1	0	0	0	0	0	0	0	2	0	0	0
Mesoplasma entomophilum	1	0	0	0	0	0	0	0	2	0	0	0
Desulfurobacterium thermolithotrophum	1	0	0	0	0	0	0	0	2	0	0	0
Pseudoalteromonas sp. 16-SW-7	0	0	0	0	0	0	0	0	2	0	0	0
Ehrlichia muris	0	0	0	0	0	0	0	0	2	0	0	0
Gramella fulva	0	0	0	0	0	0	0	0	2	0	0	0
Candidatus Saccharimonas aalborgensis	0	0	0	0	0	0	0	0	2	0	0	0
Burkholderia cenocepacia	51	209609	5002	244664	24	179408	70	278383	1	174749	100	192925
Burkholderia stabilis	25	107749	1367	125532	10	91863	6	144680	1	89779	12	99617
Burkholderia pseudomallei	19	73113	2142	95026	15	75847	304	118164	1	72873	422	80241
Burkholderia pyrrocinia	9	54424	28839	61866	10	44421	624	71101	1	43249	859	48555
Paraburkholderia fungorum	2	14770	40	6137	2	24637	6	7081	1	17634	4	2965
Burkholderia sp. Bp7605	1	1425	59	1462	0	1033	0	1727	1	944	1	1040
Haematospirillum jordaniae	0	520	5	695	0	508	0	884	1	507	0	607
Pseudomonas fluorescens	3	505	39	619	2	380	1202	648	1	330	1242	509
Burkholderia sp. KK1	2	519	109	593	0	421	4	643	1	418	3	460
Dickeya dadantii	0	391	858	550	3	358	2	545	1	294	3	399
Azospirillum brasilense	1	137	11	173	3	89	24	179	1	79	44	134
Vibrio coralliilyticus	2	98	1	130	0	62	2	149	1	75	1	62
Paraburkholderia sp. CCGE1002	0	124	56	119	0	95	0	119	1	81	4	90
Novosphingobium sp. ABRDHK2	0	12	1	100	0	6	6	89	1	4	7	71
Caballeronia sp. SBC2	1	72	7	71	0	52	1	77	1	37	1	51
Pseudomonas chlororaphis	0	38	727	33	0	16	1595	53	1	18	2511	39
Asticcacaulis excentricus	0	37	5	56	0	32	9	53	1	27	10	35
Achromobacter spanius	0	35	6	43	2	25	7	50	1	27	15	27
Actinoplanes friuliensis	0	37	2	24	0	21	3	50	1	24	4	26
Streptomyces venezuelae	2	40	12	65	0	20	14	48	1	26	24	31
Xanthomonas citri	6	26	686	32	4	24	4965	46	1	8	5417	19
Sphingobium sp. RAC03	0	5	3	60	0	2	3	43	1	0	2	56
Xylanimonas allomyrinae	0	19	3	28	1	19	0	40	1	20	3	27
Variovorax paradoxus	0	18	4	54	0	17	67	39	1	13	93	41
Pseudomonas putida	0	21	54	41	3	16	97	36	1	22	152	38
Deinococcus sp. NW-56	0	57	1	53	1	47	4	36	1	24	5	44
Cupriavidus metallidurans	2	24	257	32	0	18	4733	34	1	15	5990	16
Streptomyces lydicus	0	3	1	33	0	2	8	31	1	5	7	30
Sinorhizobium meliloti	0	2	3	40	2	2	3	29	1	6	2	11
Bradyrhizobium symbiodeficiens	0	36	0	33	0	16	0	29	1	25	3	22
Bordetella flabilis	0	13	0	18	0	11	7	24	1	10	23	11
Clavibacter michiganensis	0	4	6	19	0	9	5	24	1	14	12	18
Sphingobium fuliginis	0	1	0	38	0	2	1	23	1	1	0	33
Novosphingobium pentaromativorans	0	1	1	18	0	1	0	23	1	1	4	18
Comamonas testosteroni	1	24	65	24	3	11	1511	22	1	17	1724	16
Arabia massiliensis	1	25	59	359	5	11	9	21	1	12	20	16
Aerosticca soli	0	5	43	15	0	4	18	20	1	6	38	8
Enterobacter cloacae	1	13	9	9	0	12	2	19	1	5	1	8
Devosia ginsengisoli	0	1	1	18	0	1	1	16	1	0	2	8
Klebsiella variicola	5	26	131	24	12	4	717	14	1	7	711	7
Komagataeibacter xylinus	1	5	0	9	0	4	11	13	1	5	3	11
Amycolatopsis keratiniphila	0	6	0	13	0	8	2	13	1	1	0	16
Pimelobacter simplex	0	2	4	14	1	2	2	13	1	4	8	7
Pseudonocardia sp. HH130629-09	0	1	2	12	0	2	2	13	1	1	1	6
Pigmentiphaga aceris	0	8	18	11	0	3	9	12	1	3	7	4
Gemmata obscuriglobus	0	3	3	9	0	5	4	11	1	1	5	5
Streptomyces griseus	1	4	0	9	0	5	4	11	1	8	2	7
Neisseria meningitidis	1	16	44	5	0	5	1	11	1	4	2	7
Tuwongella immobilis	1	1	2	9	2	0	1	11	1	0	2	4
Streptomyces sp. 769	0	17	2	5	1	6	0	11	1	6	2	10
Collimonas fungivorans	0	16	4	11	0	5	5	10	1	9	1	5
Amycolatopsis sp. AA4	0	6	1	13	1	4	3	10	1	6	3	8
Aeromonas salmonicida	1	0	68	10	1	3	3	10	1	1	4	7
Chelatococcus sp. CO-6	1	4	1	7	0	4	1	10	1	4	2	5
Sodalis glossinidius	1	0	1	7	0	0	0	10	1	0	1	10
Desulfobacter hydrogenophilus	2	1	0	5	0	0	0	10	1	1	0	5
Modestobacter marinus	0	5	0	9	0	3	4	9	1	4	1	6
Iamiaceae bacterium SCSIO 58843	0	5	0	8	0	1	1	9	1	2	4	5
Curtobacterium flaccumfaciens	0	0	1	5	0	1	1	9	1	3	3	1
Mycobacterium kansasii	0	4	1	10	1	7	3	8	1	7	0	10
Anaeromyxobacter dehalogenans	0	4	4	5	0	3	2	8	1	1	5	3
Planctomycetes bacterium Mal4	0	14	1	6	0	6	0	8	1	10	0	2
Borrelia turicatae	0	0	0	3	2	0	0	8	1	1	0	5
Chryseolinea soli	0	3	0	11	0	0	0	8	1	1	0	6
Bordetella bronchiseptica	1	2	56945	3	0	2	8909	7	1	2	15260	8
Xanthomonas arboricola	0	5	184	13	1	2	1149	7	1	5	1211	2
Pseudomonas mendocina	0	12	4	21	1	3	38	7	1	4	84	9
Mycobacterium gallinarum	0	3	0	6	0	4	3	7	1	3	3	4
Deinococcus maricopensis	0	1	1	2	1	2	1	7	1	2	1	1
Stackebrandtia nassauensis	0	2	0	12	0	2	1	7	1	1	4	11
Agrobacterium vitis	0	2	2	11	2	1	1	7	1	0	3	14
Paenibacillus cellulositrophicus	3	4	6	4	2	0	1	7	1	1	0	3
Streptomyces luteoverticillatus	1	9	2	13	0	4	6	6	1	7	9	12
Nocardia sp. CS682	0	3	0	3	1	3	5	6	1	2	4	9
Fluviibacterium aquatile	0	1	0	7	0	0	5	6	1	0	2	3
Phycisphaera mikurensis	0	2	1	17	0	2	3	6	1	1	4	7
Rubrivivax gelatinosus	0	4	1	11	0	4	2	6	1	6	2	4
Magnetospira sp. QH-2	0	0	0	2	0	1	2	6	1	0	1	0
Sinorhizobium sp. RAC02	7	2	2	14	4	0	2	6	1	3	7	2
Novosphingobium sp. PP1Y	0	1	2	14	0	3	1	6	1	2	2	14
Silicimonas algicola	1	0	1	6	1	2	0	6	1	0	0	3
Candidatus Nasuia deltocephalinicola	0	1	0	3	0	1	0	6	1	0	0	3
Laribacter hongkongensis	12	0	8116	3	1	1	19800	5	1	4	27130	6
Xylella fastidiosa	2	7	703	6	1	4	52	5	1	2	60	8
Mycolicibacterium tokaiense	0	0	2	7	0	1	10	5	1	0	8	1
Phaeobacter inhibens	0	1	0	10	0	4	8	5	1	2	10	5
Rhodoferax antarcticus	0	7	0	4	0	2	3	5	1	5	0	2
Candidatus Kinetoplastibacterium crithidii	1	4	68	5	0	3	0	5	1	3	0	4
Flavisolibacter sp. 17J28-1	2	3	2	2	2	1	0	5	1	3	0	5
Spirochaeta africana	2	2	2	2	0	1	0	5	1	2	0	0
Pseudomonas sp. ACM7	1	0	1	3	0	0	0	5	1	0	0	4
Pluralibacter gergoviae	0	0	3	0	0	0	8	4	1	1	14	1
Pseudomonas trivialis	0	2	0	4	0	0	3	4	1	2	3	1
Bordetella parapertussis	5	1	8	0	2	1	2	4	1	1	1	2
Planctomyces sp. SH-PL62	0	1	2	10	0	1	2	4	1	0	4	15
Streptomyces exfoliatus	1	2	5	7	1	0	2	4	1	1	3	3
Ensifer alkalisoli	0	1	1	4	0	5	1	4	1	3	3	5
Legionella israelensis	1	1	13	1	1	1	1	4	1	2	1	1
Komagataeibacter saccharivorans	0	0	1	7	0	0	1	4	1	1	1	2
Leclercia adecarboxylata	1	1	1	1	0	4	0	4	1	4	0	1
Salinibacter ruber	1	0	0	6	0	2	0	4	1	1	2	2
Ferrovibrio terrae	1	3	15	3	0	1	0	4	1	3	4	6
Paenibacillus albus	2	1	1	2	0	1	0	4	1	1	0	1
Nitrosococcus oceani	0	0	0	4	0	0	0	4	1	0	2	3
Herminiimonas arsenitoxidans	0	0	0	3	0	0	0	4	1	0	1	6
Cupriavidus nantongensis	0	6	152	3	0	7	1131	3	1	2	1319	4
Raoultella planticola	1	0	0	4	0	1	12	3	1	0	25	2
Rhodoferax saidenbachensis	0	5	0	0	0	2	4	3	1	0	8	0
Blautia sp. SC05B48	0	1	1	3	2	2	3	3	1	0	2	2
Corynebacterium sphenisci	0	1	1	3	0	0	3	3	1	2	2	6
Ottowia sp. oral taxon 894	0	3	6	7	0	3	2	3	1	1	0	3
Cedecea neteri	0	3	1	0	0	1	2	3	1	0	7	0
Devosia sp. 1566	0	3	0	2	0	0	2	3	1	2	1	2
Rhodococcus rhodochrous	0	3	2	2	0	5	1	3	1	3	5	2
Candidatus Solibacter usitatus	8	3	9	5	4	3	1	3	1	2	3	1
Paenibacillus borealis	1	0	1	4	2	1	1	3	1	0	0	7
Hahella sp. KA22	1	1	11	1	1	1	1	3	1	0	4	4
Microbacterium wangchenii	0	1	0	7	0	1	1	3	1	1	3	4
Methylibium petroleiphilum	0	2	2	3	0	1	1	3	1	1	5	2
Vibrio metschnikovii	1	0	2	18	0	0	1	3	1	2	1	10
Shewanella amazonensis	0	0	0	2	0	0	1	3	1	0	0	0
Oscillatoria nigro-viridis	1	0	1	1	0	0	1	3	1	0	1	1
Taylorella equigenitalis	0	6	69	6	2	6	0	3	1	5	2	4
Streptomyces hundungensis	0	1	4	4	0	2	0	3	1	5	5	7
Segniliparus rotundus	0	3	7	2	1	1	0	3	1	0	2	1
Nitrosomonas ureae	1	2	9	1	1	1	0	3	1	1	0	0
Arthrobacter sp. YC-RL1	0	1	0	0	0	1	0	3	1	1	2	2
Helicobacter cetorum	0	0	0	0	2	0	0	3	1	0	0	1
Roseiflexus castenholzii	0	0	1	2	0	0	0	3	1	1	1	1
Methylomonas sp. GJ1	0	0	113	1	0	0	0	3	1	0	3	0
Lachnospira eligens	0	2	2	1	0	0	0	3	1	1	0	1
Shewanella putrefaciens	1	0	4	0	0	0	0	3	1	1	1	1
Stenotrophomonas sp. ESTM1D_MKCIP4_1	7	0	3455	0	0	1	29478	2	1	1	34262	6
Pseudomonas asturiensis	0	2	2	4	0	1	10	2	1	1	16	5
Deinococcus gobiensis	2	2	1	2	0	2	4	2	1	3	8	4
Yersinia enterocolitica	3	0	318	0	1	1	3	2	1	1	4	0
Pseudomonas cichorii	0	1	0	0	0	1	3	2	1	1	2	2
Prevotella intermedia	0	0	2	0	2	1	2	2	1	0	0	0
Plantactinospora sp. BC1	0	3	12	4	0	1	2	2	1	3	0	1
Photobacterium profundum	0	0	9	1	4	0	2	2	1	0	1	1
Beijerinckia indica	0	1	1	5	0	3	1	2	1	1	1	1
Cryobacterium arcticum	0	1	0	3	1	2	1	2	1	4	1	0
Haemophilus parainfluenzae	2	0	1	1	2	1	1	2	1	0	0	2
Pararhodospirillum photometricum	4	0	9	1	3	0	1	2	1	0	0	1
Paenibacillus protaetiae	1	1	1	3	0	0	1	2	1	0	1	2
Aeromonas encheleia	0	0	0	0	0	0	1	2	1	0	2	0
Candidatus Profftella armatura	1	4	16	4	1	2	0	2	1	0	0	1
Oblitimonas alkaliphila	0	2	28	0	1	1	0	2	1	0	3	1
Kushneria sp. YCWA18	0	0	10	3	0	1	0	2	1	3	1	2
Corynebacterium diphtheriae	0	2	13	2	0	1	0	2	1	2	0	2
Hoeflea phototrophica	0	1	0	0	0	1	0	2	1	1	1	1
Tepidiforma bonchosmolovskayae	12	4	2	1	3	0	0	2	1	1	1	0
Candidatus Pelagibacter sp. HIMB1321	0	0	0	0	3	0	0	2	1	0	0	0
Ichthyobacterium seriolicida	1	0	0	0	2	0	0	2	1	0	0	0
Acinetobacter indicus	2	0	21	0	1	0	0	2	1	0	0	0
Porphyromonas gingivalis	1	0	11	0	1	0	0	2	1	0	0	0
Candidatus Baumannia cicadellinicola	0	1	58	2	0	0	0	2	1	0	2	0
Candidatus Kinetoplastibacterium sorsogonicusi	1	1	10	2	0	0	0	2	1	3	0	0
Thalassolituus oleivorans	0	2	4	0	0	0	0	2	1	1	0	1
Acinetobacter guillouiae	3	0	2	0	0	0	0	2	1	1	0	0
Dehalococcoides mccartyi	1	0	1	0	0	0	0	2	1	1	0	1
Pseudoalteromonas carrageenovora	0	0	1	0	0	0	0	2	1	1	0	0
Chryseobacterium shandongense	3	0	1	0	0	0	0	2	1	0	0	0
Sphingobacterium sp. dk4302	2	2	0	0	0	0	0	2	1	0	0	0
Hydrocarboniclastica marina	1	0	0	0	0	0	0	2	1	1	1	1
Serratia sp. 3ACOL1	0	0	0	0	0	0	0	2	1	0	2	0
Geobacter pickeringii	0	1	2	3	5	0	48	1	1	1	51	0
Mesorhizobium sp. M3A.F.Ca.ET.080.04.2.1	0	1	1	2	0	3	27	1	1	0	62	1
Pseudomonas rhodesiae	0	1	0	1	0	0	6	1	1	0	10	0
Brachybacterium sp. VR2415	0	5	4	4	0	3	3	1	1	2	1	2
Pseudomonas sp. UW4	2	1	3	3	0	2	3	1	1	4	5	1
Gloeobacter kilaueensis	0	0	1	3	0	1	3	1	1	0	1	1
Caldithrix abyssi	0	0	6	0	1	0	3	1	1	0	0	0
Flavonifractor plautii	0	1	0	1	0	0	3	1	1	0	3	0
Neisseria elongata	1	1	4	5	1	3	2	1	1	3	2	2
Dickeya zeae	3	1	2	1	3	1	2	1	1	3	5	0
Vibrio chagasii	0	0	0	0	2	1	2	1	1	0	0	0
Candidatus Filomicrobium marinum	0	2	5	4	1	1	2	1	1	0	0	1
Pantoea stewartii	1	0	8	0	0	1	2	1	1	0	1	0
Francisella tularensis	7	1	267	1	2	0	2	1	1	1	6	2
Rhodococcus sp. PBTS 1	0	3	1	3	1	0	2	1	1	4	1	1
gamma proteobacterium HdN1	0	1	12	0	0	0	2	1	1	0	0	1
Calothrix sp. NIES-3974	2	2	1	1	1	2	1	1	1	0	0	1
Vibrio campbellii	2	2	9	2	1	1	1	1	1	1	2	1
Vibrio anguillarum	3	0	4	2	0	1	1	1	1	0	1	0
Arthrobacter sp. ERGS1:01	0	2	0	0	0	1	1	1	1	2	0	1
Mycolicibacterium gadium	0	1	0	0	0	1	1	1	1	0	0	0
Geobacillus genomosp. 3	7	0	8	0	8	0	1	1	1	1	0	0
Thermochromatium tepidum	3	2	66	2	4	0	1	1	1	3	4	1
Vagococcus penaei	2	0	0	3	2	0	1	1	1	0	4	0
Alistipes onderdonkii	1	0	0	2	2	0	1	1	1	1	1	2
Catenovulum sediminis	1	0	20	1	2	0	1	1	1	0	3	0
Shewanella baltica	0	0	2	0	2	0	1	1	1	0	1	0
Geitlerinema sp. PCC 7407	0	2	1	2	1	0	1	1	1	0	0	1
Moritella viscosa	1	0	0	0	1	0	1	1	1	0	0	0
Hyphomicrobium nitrativorans	1	1	1	6	0	0	1	1	1	0	0	0
endosymbiont of unidentified scaly snail isolate Monju	0	0	446	4	0	0	1	1	1	0	1	1
Gluconobacter albidus	1	1	0	3	0	0	1	1	1	1	2	2
Hymenobacter nivis	0	4	1	2	0	0	1	1	1	0	3	2
Aquicella lusitana	0	0	103	0	0	0	1	1	1	0	1	0
Vibrio rumoiensis	2	0	3	0	0	0	1	1	1	0	0	0
Rufibacter sp. DG31D	0	0	0	0	0	0	1	1	1	0	2	0
Dickeya solani	0	0	0	0	0	0	1	1	1	0	0	0
Limnochorda pilosa	1	1	2	3	0	2	0	1	1	2	0	2
Anaerostipes hadrus	3	0	0	2	5	1	0	1	1	1	1	0
Listeria grayi	3	2	0	0	2	1	0	1	1	0	0	1
Tamlana sp. UJ94	4	0	2	1	1	1	0	1	1	0	0	2
Neisseriaceae bacterium DSM 100970	1	1	5	0	1	1	0	1	1	0	0	0
Butyricimonas faecalis	4	0	1	0	1	1	0	1	1	0	2	0
Pseudoalteromonas aliena	1	1	0	0	1	1	0	1	1	1	0	0
Muribaculum intestinale	1	0	0	0	1	1	0	1	1	1	1	0
Pedobacter sp. G11	2	0	0	0	1	1	0	1	1	0	0	0
Leuconostoc gelidum	0	0	0	0	1	1	0	1	1	0	0	0
Winogradskyella sp. PC-19	0	0	0	0	1	1	0	1	1	0	0	0
Muricauda ruestringensis	0	0	0	0	1	1	0	1	1	0	0	0
Verrucomicrobium sp. GAS474	0	2	0	1	0	1	0	1	1	0	0	1
Halanaerobium hydrogeniformans	1	1	1	0	0	1	0	1	1	0	0	0
Legionella lansingensis	1	0	1	0	0	1	0	1	1	0	0	0
Mucinivorans hirudinis	0	0	1	0	0	1	0	1	1	0	0	0
Corynebacterium sp. 2039	0	0	0	0	0	1	0	1	1	0	0	0
Brachyspira hyodysenteriae	4	0	3	0	8	0	0	1	1	0	0	0
Anaerolinea thermophila	14	1	0	1	6	0	0	1	1	0	0	0
Sulfurihydrogenibium azorense	2	0	1	1	4	0	0	1	1	0	0	1
Leptospira biflexa	1	0	1	0	4	0	0	1	1	0	0	0
Corynebacterium ulcerans	2	0	1	1	3	0	0	1	1	1	0	0
Colwellia sp. Arc7-635	0	0	0	1	3	0	0	1	1	0	0	0
Streptococcus uberis	5	0	6	0	3	0	0	1	1	0	0	2
Flavobacterium haoranii	0	0	1	0	3	0	0	1	1	1	0	0
Tenacibaculum dicentrarchi	3	0	0	0	3	0	0	1	1	0	1	0
Flavobacterium sangjuense	2	0	0	0	3	0	0	1	1	0	0	0
Calothrix sp. NIES-2098	0	0	0	0	3	0	0	1	1	0	0	0
Salinivibrio kushneri	0	0	3	2	2	0	0	1	1	0	0	1
Stanieria sp. NIES-3757	3	0	0	1	2	0	0	1	1	0	0	1
Syntrophus aciditrophicus	3	0	1	0	2	0	0	1	1	1	0	1
Formosa sp. L2A11	3	0	1	0	2	0	0	1	1	0	1	0
Chryseobacterium sp. 3008163	2	0	1	0	2	0	0	1	1	0	0	0
Chryseobacterium sp. StRB126	1	0	1	0	2	0	0	1	1	0	0	0
Belliella baltica	1	0	1	0	2	0	0	1	1	0	0	0
Aminipila butyrica	0	0	1	0	2	0	0	1	1	0	0	0
Arenibacter algicola	0	0	1	0	2	0	0	1	1	0	0	0
Butyrivibrio hungatei	3	0	0	0	2	0	0	1	1	0	0	0
Streptococcus equinus	0	0	0	0	2	0	0	1	1	0	0	0
Streptococcus oralis	0	0	2	22	1	0	0	1	1	0	13	1
Streptococcus gwangjuense	0	0	0	2	1	0	0	1	1	0	1	0
Candidatus Microgenomates bacterium	2	1	2	1	1	0	0	1	1	0	0	1
Pseudoalteromonas phenolica	1	0	1	1	1	0	0	1	1	0	0	0
Paenibacillus sp. DCT19	0	1	0	1	1	0	0	1	1	0	0	0
Desulfobacca acetoxidans	1	0	2	0	1	0	0	1	1	0	1	1
Prolixibacteraceae bacterium WC007	3	0	2	0	1	0	0	1	1	0	0	0
Campylobacter insulaenigrae	0	1	1	0	1	0	0	1	1	0	0	0
Citrobacter rodentium	0	2	0	0	1	0	0	1	1	0	1	1
Arcobacter trophiarum	1	1	0	0	1	0	0	1	1	0	1	0
Cyanobacterium aponinum	2	0	0	0	1	0	0	1	1	0	1	1
Niastella koreensis	5	0	0	0	1	0	0	1	1	0	0	1
Campylobacter concisus	1	0	0	0	1	0	0	1	1	1	0	0
Leptotrichia hofstadii	1	0	0	0	1	0	0	1	1	0	0	0
Candidatus Kinetoplastibacterium blastocrithidii	0	0	0	0	1	0	0	1	1	0	0	0
Actinobacillus delphinicola	0	0	0	0	1	0	0	1	1	0	0	0
Brevundimonas sp. Bb-A	0	0	0	11	0	0	0	1	1	0	1	1
Streptococcus pseudopneumoniae	0	0	0	3	0	0	0	1	1	0	1	1
Streptococcus sp. 1643	0	0	0	2	0	0	0	1	1	0	0	0
Emcibacter sp. MEBiC09520	0	1	7	1	0	0	0	1	1	0	0	0
Lactobacillus coryniformis	0	0	6	1	0	0	0	1	1	0	1	0
Campylobacter subantarcticus	2	0	1	1	0	0	0	1	1	1	0	0
Polynucleobacter asymbioticus	0	2	0	1	0	0	0	1	1	2	0	0
Kocuria indica	0	1	0	1	0	0	0	1	1	0	1	1
Corynebacterium aquilae	0	0	0	1	0	0	0	1	1	0	0	1
Enterobacter ludwigii	0	0	0	1	0	0	0	1	1	0	1	0
Candidatus Pseudomonas adelgestsugas	2	2	12	0	0	0	0	1	1	0	0	0
Flagellimonas maritima	0	0	1	0	0	0	0	1	1	0	1	0
Synechococcus sp. PCC 7502	1	0	1	0	0	0	0	1	1	1	0	0
Colwellia sp. MT41	0	0	1	0	0	0	0	1	1	0	0	0
Cytophaga hutchinsonii	1	1	0	0	0	0	0	1	1	0	0	0
Alteromonas sp. MB-3u-76	0	1	0	0	0	0	0	1	1	0	0	0
Paludibacter propionicigenes	2	0	0	0	0	0	0	1	1	0	1	0
Actinobacillus indolicus	0	0	0	0	0	0	0	1	1	0	1	0
Psychrobacter urativorans	0	0	0	0	0	0	0	1	1	1	0	0
Streptococcus gallolyticus	3	0	0	0	0	0	0	1	1	0	0	0
Simonsiella muelleri	0	0	0	0	0	0	0	1	1	0	0	0
Rickettsia typhi	0	0	0	0	0	0	0	1	1	0	0	0
Synechocystis sp. PCC 6714	0	0	0	0	0	0	0	1	1	0	0	0
Muribaculum sp. TLL-A4	0	0	0	0	0	0	0	1	1	0	0	0
Sulfuriferula plumbiphila	0	0	122	1	0	0	1333	0	1	1	1660	2
Rahnella aquatilis	1	1	7	3	0	0	858	0	1	1	850	0
Enterobacter sp. E76	0	0	2	0	0	0	8	0	1	1	8	0
Pantoea sp. CCBC3-3-1	0	0	0	0	0	0	4	0	1	1	5	0
Spirosoma sp. I-24	3	0	5	0	1	1	2	0	1	0	0	1
Anabaena sp. WA102	1	0	0	1	2	0	2	0	1	0	1	0
Capnocytophaga endodontalis	1	0	1	0	1	0	2	0	1	0	0	0
Cellvibrio sp. KY-YJ-3	0	0	0	0	1	0	2	0	1	0	0	0
Moorella thermoacetica	1	0	1	1	0	0	2	0	1	1	1	0
Colwellia psychrerythraea	0	0	0	1	0	0	2	0	1	0	1	0
Shewanella maritima	1	0	0	0	0	0	2	0	1	0	1	0
Planctomycetes bacterium Pan265	0	1	0	3	0	1	1	0	1	1	1	1
Shewanella pealeana	2	0	7	1	0	1	1	0	1	0	0	0
Cellvibrio sp. PSBB023	0	0	0	1	0	1	1	0	1	3	0	0
Methylomonas clara	0	0	1	0	0	1	1	0	1	0	0	0
Lelliottia jeotgali	0	1	0	0	0	1	1	0	1	1	0	0
Vampirococcus sp. LiM	11	0	29	0	9	0	1	0	1	0	1	0
Arcobacter mytili	8	0	0	0	6	0	1	0	1	0	0	0
Christensenella sp. Marseille-P3954	2	0	2	1	3	0	1	0	1	1	1	0
Photorhabdus asymbiotica	4	0	1	0	3	0	1	0	1	0	0	0
Mycoplasma penetrans	0	0	0	0	3	0	1	0	1	0	0	0
Lachnospiraceae bacterium KM106-2	8	0	5	0	2	0	1	0	1	0	0	0
Saprospira grandis	0	1	0	0	2	0	1	0	1	0	0	0
Parashewanella spongiae	1	0	0	0	2	0	1	0	1	0	0	0
Mucilaginibacter sp. PAMC 26640	0	0	1789	0	1	0	1	0	1	0	0	0
Sulfurovum sp. NBC37-1	1	0	3	0	1	0	1	0	1	0	1	0
Nostoc carneum	0	0	2	0	1	0	1	0	1	0	1	1
Acinetobacter sp. WCHA45	1	0	1	0	1	0	1	0	1	2	0	0
Photorhabdus laumondii	3	0	1	0	1	0	1	0	1	1	0	0
Desulfosporosinus youngiae	0	0	1	0	1	0	1	0	1	0	0	0
Erwinia tasmaniensis	0	0	1	0	1	0	1	0	1	0	0	0
Colwellia sp. Arc7-D	2	0	0	0	1	0	1	0	1	0	0	0
Pontibacter sp. SGAir0037	2	0	0	0	1	0	1	0	1	0	0	0
Candidatus Kinetoplastibacterium galatii	1	0	0	0	1	0	1	0	1	0	0	0
Leptospira borgpetersenii	1	0	0	0	1	0	1	0	1	0	0	0
Catenovulum sp. CCB-QB4	0	0	0	0	1	0	1	0	1	0	0	0
Colwellia sp. 20A7	0	0	0	0	1	0	1	0	1	0	0	0
Sulfitobacter sp. SK012	0	0	0	0	1	0	1	0	1	0	0	0
Pectobacterium atrosepticum	0	1	0	2	0	0	1	0	1	0	1	0
Microbulbifer agarilyticus	0	0	0	2	0	0	1	0	1	0	0	2
Vibrio furnissii	1	0	4	1	0	0	1	0	1	1	3	2
Candidatus Methylopumilus turicensis	0	0	0	1	0	0	1	0	1	0	0	0
Aggregatibacter aphrophilus	1	0	105	0	0	0	1	0	1	0	2	0
Actinobacteria bacterium IMCC26256	0	0	35	0	0	0	1	0	1	0	0	1
Maritalea myrionectae	0	0	6	0	0	0	1	0	1	0	0	0
Candidatus Blochmannia vafer	1	0	1	0	0	0	1	0	1	0	1	1
Leptospira weilii	4	0	1	0	0	0	1	0	1	0	1	0
Thermocrinis minervae	1	0	1	0	0	0	1	0	1	0	0	0
Lactobacillus koreensis	4	1	0	0	0	0	1	0	1	0	0	1
Bartonella bovis	3	1	0	0	0	0	1	0	1	0	0	0
Serratia sp. 1D1416	0	0	0	0	0	0	1	0	1	0	4	1
Calothrix sp. 336/3	1	0	0	0	0	0	1	0	1	0	0	1
Zoogloeaceae bacteirum Par-f-2	0	0	0	0	0	0	1	0	1	0	1	0
Bifidobacterium actinocoloniiforme	0	0	0	0	0	0	1	0	1	0	1	0
Nonlabens spongiae	0	0	0	0	0	0	1	0	1	0	0	0
Bacillus xiamenensis	3	0	1	0	1	6	0	0	1	3	0	0
Bacillus sp. ms-22	5	0	0	0	2	4	0	0	1	1	0	0
Sulfitobacter pseudonitzschiae	1	2	0	4	0	4	0	0	1	1	1	1
Virgibacillus sp. SK37	10	0	1	0	3	2	0	0	1	0	0	0
Nitrosomonas communis	0	0	2	1	2	2	0	0	1	0	1	0
Cohnella candidum	3	1	1	1	2	2	0	0	1	2	1	0
Lachnoclostridium sp. YL32	3	0	1	0	2	2	0	0	1	0	0	0
Acinetobacter gyllenbergii	2	0	0	0	1	2	0	0	1	0	0	0
Acinetobacter nosocomialis	1	0	0	0	1	2	0	0	1	0	0	0
Labilibaculum antarcticum	3	0	0	0	6	1	0	0	1	0	0	0
Flavobacteriaceae bacterium 10Alg115	5	0	1	0	4	1	0	0	1	0	1	0
Planctomycetes bacterium Enr17	1	0	3	1	3	1	0	0	1	0	0	1
Tenacibaculum jejuense	4	1	0	0	3	1	0	0	1	2	1	0
Acinetobacter johnsonii	1	0	0	1	2	1	0	0	1	0	0	1
Spiroplasma clarkii	0	0	2	0	2	1	0	0	1	0	0	0
Weissella jogaejeotgali	6	0	0	0	2	1	0	0	1	0	0	0
Desulfobacterium autotrophicum	2	0	5	1	1	1	0	0	1	0	1	0
Formosa sediminum	1	2	15	0	1	1	0	0	1	0	0	0
Candidatus Cloacimonas acidaminovorans	6	0	8	0	1	1	0	0	1	0	1	0
Dolichospermum compactum	0	0	2	0	1	1	0	0	1	0	0	0
Campylobacter hominis	0	0	2	0	1	1	0	0	1	0	0	0
Frischella perrara	0	0	1	0	1	1	0	0	1	0	0	0
Pedobacter sp. KBS0701	0	0	1	0	1	1	0	0	1	0	0	0
Pseudomonas silesiensis	0	0	0	0	1	1	0	0	1	1	0	0
Chamaesiphon minutus	1	0	0	3	0	1	0	0	1	0	0	2
Moraxella osloensis	1	1	3	1	0	1	0	0	1	0	0	1
Planctomycetes bacterium Pan241w	1	0	0	1	0	1	0	0	1	0	0	0
Methylomicrobium alcaliphilum	1	0	5	0	0	1	0	0	1	0	0	0
Halioglobus japonicus	0	1	4	0	0	1	0	0	1	0	0	0
Aggregatibacter actinomycetemcomitans	2	0	4	0	0	1	0	0	1	0	0	1
Cellulosilyticum lentocellum	1	0	2	0	0	1	0	0	1	0	0	1
Shewanella psychrophila	2	0	2	0	0	1	0	0	1	0	0	0
Pleurocapsa minor	0	0	1	0	0	1	0	0	1	0	0	0
Capnocytophaga haemolytica	0	0	1	0	0	1	0	0	1	0	0	0
Crinalium epipsammum	0	1	0	0	0	1	0	0	1	0	0	1
Pirellula sp. SH-Sr6A	1	0	0	0	0	1	0	0	1	1	2	1
Pseudarthrobacter chlorophenolicus	0	0	0	0	0	1	0	0	1	0	2	0
Leptolyngbya boryana	0	0	0	0	0	1	0	0	1	0	0	0
Virgibacillus sp. Bac330	4	0	4	0	8	0	0	0	1	0	0	0
Enterococcus wangshanyuanii	14	0	2	0	8	0	0	0	1	0	0	0
Flavobacterium nitrogenifigens	5	0	0	0	7	0	0	0	1	0	1	0
Aster yellows witches'-broom phytoplasma	1	0	0	0	7	0	0	0	1	0	0	0
Chryseobacterium sp. H3001	0	1	0	0	6	0	0	0	1	1	0	1
Elizabethkingia meningoseptica	2	0	1	1	5	0	0	0	1	0	1	0
Salinicoccus halodurans	4	0	1	0	5	0	0	0	1	0	1	0
Listeria weihenstephanensis	2	0	1	0	5	0	0	0	1	0	0	0
Lactobacillus crustorum	1	1	0	0	5	0	0	0	1	0	0	1
Lactobacillus paralimentarius	0	0	3	8	4	0	0	0	1	0	1	0
Vibrio tapetis	2	0	8	2	4	0	0	0	1	1	0	0
Desulfallas gibsoniae	6	0	1	1	4	0	0	0	1	1	0	0
Lawsonia intracellularis	4	0	7	0	4	0	0	0	1	0	0	0
Sporolactobacillus terrae	1	0	2	0	4	0	0	0	1	0	1	0
Tenericutes bacterium MZ-XQ	1	0	2	0	4	0	0	0	1	0	0	0
Geminocystis sp. NIES-3709	0	1	1	0	4	0	0	0	1	0	1	0
Yersinia canariae	0	0	1	0	4	0	0	0	1	0	1	0
Macrococcus sp. IME1552	1	0	0	5	3	0	0	0	1	2	1	1
Croceibacter atlanticus	0	0	1	1	3	0	0	0	1	0	0	0
Gardnerella vaginalis	1	1	0	1	3	0	0	0	1	0	0	0
Arachidicoccus sp. KIS59-12	1	0	0	1	3	0	0	0	1	0	1	0
Tepidanaerobacter acetatoxydans	1	0	14	0	3	0	0	0	1	0	1	0
Acinetobacter bereziniae	2	0	7	0	3	0	0	0	1	0	0	0
Gilliamella apicola	3	0	5	0	3	0	0	0	1	0	2	0
Anabaena cylindrica	1	0	1	0	3	0	0	0	1	0	1	1
Candidatus Pelagibacter ubique	3	0	1	0	3	0	0	0	1	1	0	0
Gemmatimonas phototrophica	5	0	1	0	3	0	0	0	1	0	0	0
Lactobacillus amylovorus	1	1	0	0	3	0	0	0	1	0	0	0
Campylobacter volucris	5	0	0	0	3	0	0	0	1	0	0	0
Lactobacillus iners	4	0	0	0	3	0	0	0	1	0	0	0
Bacillus sp. IHB B 7164	1	0	0	0	3	0	0	0	1	0	0	0
Tannerella forsythia	1	0	0	2	2	0	0	0	1	0	0	0
Murdochiella vaginalis	4	0	4	1	2	0	0	0	1	0	0	0
Legionella sainthelensi	2	0	1	1	2	0	0	0	1	0	0	0
Alloprevotella sp. E39	0	0	1	1	2	0	0	0	1	0	0	0
Blautia sp. N6H1-15	2	0	0	1	2	0	0	0	1	1	0	0
Sphingobacterium sp. DR205	1	1	137	0	2	0	0	0	1	0	0	1
Candidatus Babela massiliensis	1	0	7	0	2	0	0	0	1	0	1	0
Histophilus somni	3	0	6	0	2	0	0	0	1	0	0	0
Streptococcus constellatus	5	0	5	0	2	0	0	0	1	0	0	0
Polaribacter sp. KT25b	7	0	4	0	2	0	0	0	1	0	1	0
Blattabacterium punctulatus	0	0	3	0	2	0	0	0	1	0	1	0
Chryseobacterium piperi	1	0	3	0	2	0	0	0	1	0	0	0
Paenisporosarcina sp. K2R23-3	3	0	2	0	2	0	0	0	1	0	1	0
Mycoplasma crocodyli	12	0	2	0	2	0	0	0	1	1	0	0
Helicobacter bilis	1	1	1	0	2	0	0	0	1	2	0	1
Lacinutrix venerupis	7	1	1	0	2	0	0	0	1	0	0	0
Polaribacter vadi	3	0	1	0	2	0	0	0	1	0	0	1
Tenacibaculum sp. DSM 106434	4	0	1	0	2	0	0	0	1	0	1	0
Aequorivita sp. H23M31	2	0	1	0	2	0	0	0	1	0	1	0
Rummeliibacillus stabekisii	5	0	1	0	2	0	0	0	1	1	0	0
Lactococcus raffinolactis	1	0	1	0	2	0	0	0	1	1	0	0
Thermoanaerobacter kivui	6	0	1	0	2	0	0	0	1	0	0	0
Mageeibacillus indolicus	2	0	1	0	2	0	0	0	1	0	0	0
Ruminiclostridium cellulolyticum	0	0	1	0	2	0	0	0	1	0	0	0
Acinetobacter sp. NCu2D-2	0	0	1	0	2	0	0	0	1	0	0	0
Mycoplasma anseris	1	0	0	0	2	0	0	0	1	0	1	1
Sporosarcina ureilytica	1	0	0	0	2	0	0	0	1	1	0	1
Campylobacter avium	0	0	0	0	2	0	0	0	1	0	0	1
Legionella cherrii	2	0	0	0	2	0	0	0	1	0	1	0
Borrelia hermsii	4	0	0	0	2	0	0	0	1	0	0	0
Lactobacillus bifermentans	3	0	0	0	2	0	0	0	1	0	0	0
Spiroplasma apis	3	0	0	0	2	0	0	0	1	0	0	0
Paenibacillus sp. FSL R5-0345	2	0	0	0	2	0	0	0	1	0	0	0
Tenacibaculum maritimum	2	0	0	0	2	0	0	0	1	0	0	0
Polaribacter sp. MED152	2	0	0	0	2	0	0	0	1	0	0	0
Marinirhabdus gelatinilytica	2	0	0	0	2	0	0	0	1	0	0	0
Parabacteroides distasonis	2	0	0	0	2	0	0	0	1	0	0	0
Thermodesulfovibrio yellowstonii	2	0	0	0	2	0	0	0	1	0	0	0
Bacillus sp. SH8-8	1	0	0	0	2	0	0	0	1	0	0	0
Mycoplasma suis	1	0	0	0	2	0	0	0	1	0	0	0
Francisella noatunensis	1	0	0	0	2	0	0	0	1	0	0	0
Paenibacillus xylanexedens	0	0	0	0	2	0	0	0	1	0	0	0
Acholeplasma laidlawii	0	0	0	0	2	0	0	0	1	0	0	0
Nonlabens sp. MJ115	0	0	0	0	2	0	0	0	1	0	0	0
Mariniflexile sp. TRM1-10	0	0	0	0	2	0	0	0	1	0	0	0
Owenweeksia hongkongensis	0	0	0	0	2	0	0	0	1	0	0	0
Lactobacillus nenjiangensis	1	0	0	7	1	0	0	0	1	0	1	0
Vagococcus sp. CF-49	1	0	1	4	1	0	0	0	1	0	1	0
Scytonema sp. NIES-4073	2	0	0	2	1	0	0	0	1	0	0	0
Moraxellaceae bacterium HYN0046	0	0	22	1	1	0	0	0	1	0	1	1
Spirosoma aerolatum	0	2	6	1	1	0	0	0	1	0	0	0
Spiroplasma gladiatoris	2	0	3	1	1	0	0	0	1	0	0	0
Cloacibacterium normanense	1	0	2	1	1	0	0	0	1	0	0	0
Carnobacterium sp. CP1	0	0	1	1	1	0	0	0	1	1	0	0
Syntrophobotulus glycolicus	4	0	1	1	1	0	0	0	1	0	0	0
Veillonella dispar	0	0	1	1	1	0	0	0	1	0	0	0
Snodgrassella alvi	1	1	0	1	1	0	0	0	1	0	0	0
Prevotella sp. oral taxon 299	0	0	0	1	1	0	0	0	1	1	1	0
Maribacter cobaltidurans	1	0	0	1	1	0	0	0	1	0	0	0
Psychrobacter sp. YP14	0	0	0	1	1	0	0	0	1	0	0	0
Vibrio breoganii	0	0	0	1	1	0	0	0	1	0	0	0
Vibrio alfacsensis	0	0	23	0	1	0	0	0	1	0	0	0
Lactobacillus paracasei	0	2	18	0	1	0	0	0	1	0	1	0
Lactobacillus brevis	1	5	17	0	1	0	0	0	1	1	0	0
Vibrio natriegens	4	0	8	0	1	0	0	0	1	0	0	0
Acinetobacter sp. LoGeW2-3	3	0	7	0	1	0	0	0	1	0	0	0
Treponema denticola	2	0	5	0	1	0	0	0	1	1	0	0
Candidatus Kinetoplastibacterium desouzaii	0	0	5	0	1	0	0	0	1	0	0	0
Mycoplasma hominis	3	1	3	0	1	0	0	0	1	0	1	0
Pediococcus damnosus	2	1	3	0	1	0	0	0	1	0	0	0
Enterococcus avium	1	0	3	0	1	0	0	0	1	0	0	0
Desulfotomaculum ruminis	2	0	2	0	1	0	0	0	1	1	1	0
Acetohalobium arabaticum	2	0	2	0	1	0	0	0	1	0	0	0
Candidatus Phytoplasma ziziphi	2	0	2	0	1	0	0	0	1	0	0	0
Francisella hispaniensis	2	0	2	0	1	0	0	0	1	0	0	0
Wolbachia pipientis	0	0	2	0	1	0	0	0	1	0	0	0
Mycoplasma neurolyticum	1	1	1	0	1	0	0	0	1	1	0	0
Cylindrospermum stagnale	1	1	1	0	1	0	0	0	1	0	0	0
Streptococcus ratti	1	0	1	0	1	0	0	0	1	0	0	1
Campylobacter hepaticus	0	0	1	0	1	0	0	0	1	0	0	1
Mycoplasma dispar	1	0	1	0	1	0	0	0	1	0	1	0
Pseudoalteromonas tunicata	1	0	1	0	1	0	0	0	1	0	1	0
Spiroplasma diminutum	4	0	1	0	1	0	0	0	1	0	0	0
Nonlabens sp. MB-3u-79	3	0	1	0	1	0	0	0	1	0	0	0
Sulfurihydrogenibium sp. YO3AOP1	3	0	1	0	1	0	0	0	1	0	0	0
Mycoplasma struthionis	2	0	1	0	1	0	0	0	1	0	0	0
Chryseobacterium sp. SNU WT5	2	0	1	0	1	0	0	0	1	0	0	0
Lachnospiraceae bacterium GAM79	1	0	1	0	1	0	0	0	1	0	0	0
Spiroplasma chrysopicola	1	0	1	0	1	0	0	0	1	0	0	0
Proteus columbae	1	0	1	0	1	0	0	0	1	0	0	0
Candidatus Cytomitobacter primus	1	0	1	0	1	0	0	0	1	0	0	0
Thermoclostridium stercorarium	0	0	1	0	1	0	0	0	1	0	0	0
Caldicellulosiruptor kronotskyensis	0	0	1	0	1	0	0	0	1	0	0	0
Acinetobacter sp. ACNIH1	0	0	1	0	1	0	0	0	1	0	0	0
Pseudoalteromonas espejiana	0	2	0	0	1	0	0	0	1	0	0	0
Arthrospira platensis	1	1	0	0	1	0	0	0	1	0	1	1
Sphaerochaeta pleomorpha	1	1	0	0	1	0	0	0	1	0	0	1
Mycoplasma mobile	2	1	0	0	1	0	0	0	1	0	0	0
Yersinia aleksiciae	0	1	0	0	1	0	0	0	1	0	0	0
Bacteriovorax stolpii	1	0	0	0	1	0	0	0	1	0	2	0
Parashewanella sp. MEBiC05444	0	0	0	0	1	0	0	0	1	1	1	0
Blautia producta	6	0	0	0	1	0	0	0	1	0	1	0
Echinicola sp. LN3S3	2	0	0	0	1	0	0	0	1	1	0	0
Mucilaginibacter xinganensis	2	0	0	0	1	0	0	0	1	1	0	0
Lactobacillus bombi	4	0	0	0	1	0	0	0	1	0	0	0
Candidatus Phycorickettsia trachydisci	3	0	0	0	1	0	0	0	1	0	0	0
Mycoplasma ovipneumoniae	2	0	0	0	1	0	0	0	1	0	0	0
Fluoribacter dumoffii	2	0	0	0	1	0	0	0	1	0	0	0
Fusobacterium periodonticum	2	0	0	0	1	0	0	0	1	0	0	0
Streptococcus iniae	1	0	0	0	1	0	0	0	1	0	0	0
Acidaminococcus intestini	1	0	0	0	1	0	0	0	1	0	0	0
Mycoplasma arthritidis	1	0	0	0	1	0	0	0	1	0	0	0
Mesoplasma syrphidae	1	0	0	0	1	0	0	0	1	0	0	0
Rickettsia endosymbiont of Ixodes scapularis	1	0	0	0	1	0	0	0	1	0	0	0
Denitrovibrio acetiphilus	1	0	0	0	1	0	0	0	1	0	0	0
Listeria welshimeri	0	0	0	0	1	0	0	0	1	0	0	0
Exiguobacterium mexicanum	0	0	0	0	1	0	0	0	1	0	0	0
Clostridium sporogenes	0	0	0	0	1	0	0	0	1	0	0	0
Caldicellulosiruptor saccharolyticus	0	0	0	0	1	0	0	0	1	0	0	0
Raphidiopsis curvata	0	0	0	0	1	0	0	0	1	0	0	0
Mycoplasma meleagridis	0	0	0	0	1	0	0	0	1	0	0	0
Entomoplasma melaleucae	0	0	0	0	1	0	0	0	1	0	0	0
Blochmannia endosymbiont of Polyrhachis (Hedomyrma) turneri	0	0	0	0	1	0	0	0	1	0	0	0
Pseudoalteromonas sp. 13-15	0	0	0	0	1	0	0	0	1	0	0	0
Aquicella siphonis	0	0	0	0	1	0	0	0	1	0	0	0
Sulfurimonas sp. 1-1N	0	0	0	0	1	0	0	0	1	0	0	0
Bergeyella cardium	0	0	0	0	1	0	0	0	1	0	0	0
Gemella morbillorum	1	0	2	13	0	0	0	0	1	0	2	0
Sulfurospirillum deleyianum	1	0	0	8	0	0	0	0	1	0	2	0
Rhizobium sp. WL3	0	0	0	3	0	0	0	0	1	1	1	1
Wigglesworthia glossinidia	1	0	6	2	0	0	0	0	1	0	0	0
Polynucleobacter duraquae	1	1	0	2	0	0	0	0	1	1	0	0
Jeotgalibaca dankookensis	1	0	0	2	0	0	0	0	1	0	3	0
Roseburia hominis	1	0	0	2	0	0	0	0	1	0	1	0
Desulfotalea psychrophila	0	0	15	1	0	0	0	0	1	0	0	0
Vibrio tritonius	1	0	2	1	0	0	0	0	1	0	0	1
Nostoc punctiforme	2	0	1	1	0	0	0	0	1	0	0	0
Parasaccharibacter apium	0	1	0	1	0	0	0	0	1	1	0	0
Sulfitobacter sp. SK011	0	0	0	1	0	0	0	0	1	2	0	1
Leclercia sp. W17	0	0	0	1	0	0	0	0	1	0	0	1
Kangiella profundi	0	0	0	1	0	0	0	0	1	1	1	0
Paenibacillus yonginensis	0	0	0	1	0	0	0	0	1	1	0	0
Listeria seeligeri	2	0	0	1	0	0	0	0	1	0	0	0
Roseburia intestinalis	1	0	0	1	0	0	0	0	1	0	0	0
Acetobacter oryzoeni	0	0	0	1	0	0	0	0	1	0	0	0
Lactobacillus sp. C25	0	0	0	1	0	0	0	0	1	0	0	0
Treponema sp. OMZ 838	0	0	0	1	0	0	0	0	1	0	0	0
Thermodesulfobacterium geofontis	0	0	0	1	0	0	0	0	1	0	0	0
Candidatus Riesia pediculicola	0	0	26	0	0	0	0	0	1	0	0	0
Candidatus Phytoplasma australiense	0	0	13	0	0	0	0	0	1	0	0	0
Pediococcus acidilactici	3	0	12	0	0	0	0	0	1	0	1	0
Legionella oakridgensis	0	0	12	0	0	0	0	0	1	0	0	0
Allofrancisella guangzhouensis	2	0	7	0	0	0	0	0	1	0	0	1
Melioribacter roseus	0	0	6	0	0	0	0	0	1	0	0	0
Thiomicrospira cyclica	0	0	5	0	0	0	0	0	1	0	2	0
Neisseria animaloris	1	0	5	0	0	0	0	0	1	1	1	0
Aerococcus urinae	5	0	5	0	0	0	0	0	1	0	0	0
Erwinia pyrifoliae	0	0	4	0	0	0	0	0	1	1	1	0
Leuconostoc citreum	1	0	4	0	0	0	0	0	1	0	0	0
Pelolinea submarina	2	1	3	0	0	0	0	0	1	0	0	1
Acinetobacter soli	0	0	3	0	0	0	0	0	1	0	2	0
Magnetococcus marinus	0	0	3	0	0	0	0	0	1	0	1	0
Chryseobacterium carnipullorum	4	0	3	0	0	0	0	0	1	0	0	0
Vibrio sp. ZWAL4003	1	0	3	0	0	0	0	0	1	0	0	0
Draconibacterium sp. M1	1	0	3	0	0	0	0	0	1	0	0	0
Flavobacteriaceae bacterium F202Z8	0	1	2	0	0	0	0	0	1	0	0	0
Photorhabdus thracensis	5	0	2	0	0	0	0	0	1	0	0	0
Streptococcus sp. FDAARGOS_192	0	0	2	0	0	0	0	0	1	0	0	0
Spiroplasma citri	0	0	2	0	0	0	0	0	1	0	0	0
secondary endosymbiont of Trabutina mannipara	0	0	2	0	0	0	0	0	1	0	0	0
Campylobacter helveticus	0	0	2	0	0	0	0	0	1	0	0	0
Paraflavitalea soli	0	0	2	0	0	0	0	0	1	0	0	0
Cellulosilyticum sp. WCF-2	1	1	1	0	0	0	0	0	1	0	0	0
Mycoplasma glycophilum	0	1	1	0	0	0	0	0	1	0	0	0
Sneathia amnii	0	1	1	0	0	0	0	0	1	0	0	0
Prevotella denticola	0	0	1	0	0	0	0	0	1	1	1	0
Salinivirga cyanobacteriivorans	0	0	1	0	0	0	0	0	1	1	1	0
Leuconostoc suionicum	1	0	1	0	0	0	0	0	1	0	1	0
Helicobacter canadensis	1	0	1	0	0	0	0	0	1	0	1	0
Chryseobacterium sp.	0	0	1	0	0	0	0	0	1	0	1	0
Acinetobacter tandoii	0	0	1	0	0	0	0	0	1	2	0	0
Filifactor alocis	3	0	1	0	0	0	0	0	1	0	0	0
Desulfotomaculum ferrireducens	2	0	1	0	0	0	0	0	1	0	0	0
Mycoplasma ovis	2	0	1	0	0	0	0	0	1	0	0	0
Candidatus Atelocyanobacterium thalassa	1	0	1	0	0	0	0	0	1	0	0	0
Chryseobacterium sp. G0186	1	0	1	0	0	0	0	0	1	0	0	0
Leptotrichia sp. oral taxon 498	1	0	1	0	0	0	0	0	1	0	0	0
Candidatus Mikella endobia	0	0	1	0	0	0	0	0	1	0	0	0
Mixta intestinalis	0	0	1	0	0	0	0	0	1	0	0	0
Colwellia sp. PAMC 20917	0	0	1	0	0	0	0	0	1	0	0	0
Shewanella violacea	0	0	1	0	0	0	0	0	1	0	0	0
Bartonella henselae	0	0	1	0	0	0	0	0	1	0	0	0
Petrimonas mucosa	0	0	1	0	0	0	0	0	1	0	0	0
Candidatus Planktophila vernalis	0	2	0	0	0	0	0	0	1	0	0	0
Vibrio hyugaensis	1	1	0	0	0	0	0	0	1	0	0	1
Algibacter sp. L3A6	3	1	0	0	0	0	0	0	1	1	0	0
Moritella yayanosii	1	1	0	0	0	0	0	0	1	0	0	0
Psychromonas ingrahamii	0	1	0	0	0	0	0	0	1	0	0	0
Francisella persica	0	1	0	0	0	0	0	0	1	0	0	0
Oenococcus sicerae	0	1	0	0	0	0	0	0	1	0	0	0
Mycoplasma yeatsii	0	1	0	0	0	0	0	0	1	0	0	0
Planctomycetes bacterium KS4	0	1	0	0	0	0	0	0	1	0	0	0
Tumebacillus algifaecis	1	0	0	0	0	0	0	0	1	0	1	1
Alteromonas sp. RW2A1	0	0	0	0	0	0	0	0	1	0	0	1
Pseudoalteromonas rubra	0	0	0	0	0	0	0	0	1	0	0	1
Mesoplasma coleopterae	0	0	0	0	0	0	0	0	1	0	0	1
Pseudobacter ginsenosidimutans	0	0	0	0	0	0	0	0	1	0	0	1
Chlorobium phaeovibrioides	0	0	0	0	0	0	0	0	1	0	0	1
Paenibacillus sp. CAA11	2	0	0	0	0	0	0	0	1	1	1	0
Myroides odoratimimus	3	0	0	0	0	0	0	0	1	0	1	0
Corynebacterium stationis	1	0	0	0	0	0	0	0	1	0	1	0
Sediminicola sp. YIK13	0	0	0	0	0	0	0	0	1	0	1	0
Olivibacter sp. LS-1	0	0	0	0	0	0	0	0	1	0	1	0
Pseudoalteromonas marina	2	0	0	0	0	0	0	0	1	1	0	0
Spiroplasma sp. BIUS-1	1	0	0	0	0	0	0	0	1	1	0	0
Nonlabens dokdonensis	1	0	0	0	0	0	0	0	1	1	0	0
Pseudomonas luteola	0	0	0	0	0	0	0	0	1	1	0	0
Thermodesulfatator indicus	0	0	0	0	0	0	0	0	1	1	0	0
Anaerotignum propionicum	3	0	0	0	0	0	0	0	1	0	0	0
Candidatus Borrelia tachyglossi	3	0	0	0	0	0	0	0	1	0	0	0
Streptococcus urinalis	2	0	0	0	0	0	0	0	1	0	0	0
Carnobacterium sp. 17-4	2	0	0	0	0	0	0	0	1	0	0	0
Mycoplasma bovis	2	0	0	0	0	0	0	0	1	0	0	0
Candidatus Thioglobus sp. NP1	2	0	0	0	0	0	0	0	1	0	0	0
Bacillus sp. SJ-10	1	0	0	0	0	0	0	0	1	0	0	0
Weissella paramesenteroides	1	0	0	0	0	0	0	0	1	0	0	0
Aminipila sp. CBA3637	1	0	0	0	0	0	0	0	1	0	0	0
Mycoplasma canadense	1	0	0	0	0	0	0	0	1	0	0	0
Spiroplasma syrphidicola	1	0	0	0	0	0	0	0	1	0	0	0
Rickettsia canadensis	1	0	0	0	0	0	0	0	1	0	0	0
Wolbachia endosymbiont of Bemisia tabaci	1	0	0	0	0	0	0	0	1	0	0	0
Bartonella clarridgeiae	1	0	0	0	0	0	0	0	1	0	0	0
Arcobacter thereius	1	0	0	0	0	0	0	0	1	0	0	0
Campylobacter sp. NCTC 13003	1	0	0	0	0	0	0	0	1	0	0	0
Desulfocapsa sulfexigens	1	0	0	0	0	0	0	0	1	0	0	0
Formosa sp. Hel3_A1_48	1	0	0	0	0	0	0	0	1	0	0	0
Weeksella virosa	1	0	0	0	0	0	0	0	1	0	0	0
Algoriphagus machipongonensis	1	0	0	0	0	0	0	0	1	0	0	0
Chlamydia psittaci	1	0	0	0	0	0	0	0	1	0	0	0
Methylacidiphilum kamchatkense	1	0	0	0	0	0	0	0	1	0	0	0
Borrelia parkeri	1	0	0	0	0	0	0	0	1	0	0	0
Bacillus sp. FJAT-14266	0	0	0	0	0	0	0	0	1	0	0	0
Lysinibacillus varians	0	0	0	0	0	0	0	0	1	0	0	0
Paenibacillus lautus	0	0	0	0	0	0	0	0	1	0	0	0
Paenibacillus peoriae	0	0	0	0	0	0	0	0	1	0	0	0
Lactobacillus paraplantarum	0	0	0	0	0	0	0	0	1	0	0	0
Streptococcus viridans	0	0	0	0	0	0	0	0	1	0	0	0
Weissella koreensis	0	0	0	0	0	0	0	0	1	0	0	0
Aerococcus viridans	0	0	0	0	0	0	0	0	1	0	0	0
Nostoc sp. PCC 7107	0	0	0	0	0	0	0	0	1	0	0	0
Nostoc sp. NIES-2111	0	0	0	0	0	0	0	0	1	0	0	0
Synechococcus sp. CC9311	0	0	0	0	0	0	0	0	1	0	0	0
Spiroplasma corruscae	0	0	0	0	0	0	0	0	1	0	0	0
Mycoplasma parvum	0	0	0	0	0	0	0	0	1	0	0	0
Candidatus Blochmannia chromaiodes	0	0	0	0	0	0	0	0	1	0	0	0
Yersinia aldovae	0	0	0	0	0	0	0	0	1	0	0	0
Edwardsiella anguillarum	0	0	0	0	0	0	0	0	1	0	0	0
Pseudoalteromonas sp. Bsw20308	0	0	0	0	0	0	0	0	1	0	0	0
Halomonas sp. A3H3	0	0	0	0	0	0	0	0	1	0	0	0
endosymbiont of Sipalinus gigas	0	0	0	0	0	0	0	0	1	0	0	0
Rickettsia amblyommatis	0	0	0	0	0	0	0	0	1	0	0	0
Rickettsia prowazekii	0	0	0	0	0	0	0	0	1	0	0	0
Bartonella quintana	0	0	0	0	0	0	0	0	1	0	0	0
Candidatus Pelagibacter sp. RS39	0	0	0	0	0	0	0	0	1	0	0	0
Candidatus Methylopumilus rimovensis	0	0	0	0	0	0	0	0	1	0	0	0
Nitrosomonas sp. AL212	0	0	0	0	0	0	0	0	1	0	0	0
Helicobacter himalayensis	0	0	0	0	0	0	0	0	1	0	0	0
Porphyromonas asaccharolytica	0	0	0	0	0	0	0	0	1	0	0	0
Sphingobacterium mizutaii	0	0	0	0	0	0	0	0	1	0	0	0
Flavisolibacter tropicus	0	0	0	0	0	0	0	0	1	0	0	0
Chlorobium limicola	0	0	0	0	0	0	0	0	1	0	0	0
Chlorobium phaeobacteroides	0	0	0	0	0	0	0	0	1	0	0	0
Planctomycetes bacterium V144	0	0	0	0	0	0	0	0	1	0	0	0
Borrelia anserina	0	0	0	0	0	0	0	0	1	0	0	0
Pseudothermotoga thermarum	0	0	0	0	0	0	0	0	1	0	0	0
Burkholderia lata	19	105855	1741	120695	13	89738	384	135679	0	86770	974	92471
Burkholderia seminalis	21	95279	207	107842	10	79338	15	121153	0	77315	23	84545
Sphingomonas koreensis	12	4985	0	87487	4	2004	17	70474	0	1243	14	66755
Burkholderia multivorans	7	43218	373	50352	2	36239	753	57374	0	34788	854	39669
Burkholderia sp. JP2-270	8	37051	300	45793	7	32677	2	56155	0	31849	3	37439
Burkholderia sp. LA-2-3-30-S1-D2	4	22249	311	26708	4	19481	1	31760	0	19104	3	21639
Burkholderia vietnamiensis	10	20342	258	25159	4	18838	1	30952	0	18389	4	21370
Burkholderia anthina	3	22393	233	25559	3	17819	81	28761	0	17019	124	19787
Burkholderia ambifaria	6	19652	33	23526	2	17917	105	28030	0	17859	110	19133
Burkholderia diffusa	6	17365	6	20004	1	14982	4	23291	0	14667	2	15511
Burkholderia metallica	6	17024	40	19514	4	14133	0	22120	0	13627	0	15074
Burkholderia sp. NRF60-BP8	4	16824	4	18959	1	13932	2	20765	0	13781	2	14791
Burkholderia territorii	4	15639	551	17978	2	12763	624	19302	0	12285	822	13398
Burkholderia stagnalis	5	12913	103	15101	3	10648	0	17411	0	9968	2	11663
Burkholderia thailandensis	6	11678	3179	13417	0	8947	4	14918	0	7977	6	10477
Burkholderia sp. MSMB0856	3	11642	7	12949	0	9602	4	14666	0	9457	0	10167
Burkholderia gladioli	1	6375	302	7571	0	5755	217	8931	0	5356	235	5880
Burkholderia sp. IDO3	3	6257	55	6764	0	4623	1	7396	0	4327	5	4965
Burkholderia pseudomultivorans	1	3933	85	4880	1	3729	4	5416	0	3609	6	3703
Burkholderia sp. PAMC 28687	1	2965	5	3396	2	2152	0	3706	0	2004	0	2717
Burkholderia sp. MSMB0852	0	2778	46	3253	1	2000	1	3528	0	1722	0	2434
Burkholderia latens	1	2781	6	3079	0	2207	788	3356	0	2144	903	2365
Sphingomonas sp. XS-10	0	205	2	3730	0	77	0	2988	0	52	2	2899
Burkholderia plantarii	1	2205	45	2477	0	1818	3	2949	0	1700	10	2075
Paraburkholderia sp. SOS3	2	2126	36	2526	0	1668	1	2842	0	1716	3	2035
Pandoraea faecigallinarum	0	2406	112	3315	1	1522	32	2641	0	1108	50	2089
Collimonas pratensis	0	2071	181	2321	1	1497	6	2609	0	1325	4	1896
Burkholderia sp. KBS0801	0	1489	17	1987	0	1557	1	2362	0	1353	2	1544
Burkholderia oklahomensis	1	1422	245	1775	2	1176	0	2021	0	1213	6	1396
Paraburkholderia caffeinilytica	1	1304	105	1558	0	1197	1	2012	0	1211	1	1313
Sulfurivermis fontis	1	1196	34	1309	1	814	13	1507	0	734	28	1057
Paraburkholderia megapolitana	0	1133	152	1219	0	906	4	1442	0	818	1	983
Burkholderia sp. BDU6	0	994	2	1148	0	858	3	1424	0	817	0	878
Pseudomonas aeruginosa	7	1502	1533	2048	0	814	22118	1359	0	522	24675	1023
Paraburkholderia aromaticivorans	0	1278	16	942	0	1704	3	1293	0	1371	4	785
Pandoraea oxalativorans	0	1203	0	1765	0	714	7	1132	0	471	5	1021
Burkholderia sp. DHOD12	0	878	58	979	0	659	3	1086	0	626	2	701
Sphingobium sp. YG1	0	694	3	1012	0	606	4	1082	0	626	4	756
Paraburkholderia terricola	0	740	4	886	0	640	4	1071	0	599	4	695
Xanthomonas fragariae	1	1148	115	1598	0	736	63	1030	0	347	139	921
Burkholderia sp. BDU8	0	714	73	900	0	576	1	1016	0	476	3	649
Burkholderia sp. KJ006	0	679	1	828	0	549	0	993	0	559	0	670
Betaproteobacteria bacterium GR16-43	0	814	102	962	0	621	2	968	0	567	6	725
Burkholderia sp. MSMB1588	0	675	3	850	0	502	1	902	0	446	5	629
Paraburkholderia sprentiae	0	684	53	801	0	503	0	852	0	517	0	637
Hyphomonas neptunium	0	468	1	679	0	595	4	824	0	513	1	561
Myxococcus xanthus	3	613	5	747	1	486	63	819	0	360	144	544
Agromyces sp. FW100M-8	0	663	4	702	0	465	0	781	0	409	1	561
Devosia sp. A16	0	662	14	701	0	564	8	780	0	522	10	641
Paraburkholderia xenovorans	0	758	18	842	0	692	7	767	0	603	1	570
Methylovorus glucosotrophus	2	392	0	544	0	471	1	736	0	434	0	461
Tsukamurella paurometabola	0	536	5	611	0	432	2	712	0	351	3	458
Cupriavidus taiwanensis	0	511	207	573	1	437	38	698	0	395	72	476
Corallococcus coralloides	0	487	2	630	1	413	14	697	0	396	14	440
Burkholderia sp. OLGA172	0	594	14	631	0	541	2	683	0	495	2	481
Rhizobium sp. CIAT894	0	660	1	977	1	416	1	629	0	176	0	621
Bordetella genomosp. 9	0	491	4	615	1	428	10	604	0	372	9	485
Pseudomonas versuta	0	459	6	512	0	362	0	594	0	303	1	442
Paraburkholderia caledonica	1	583	3	609	0	353	2	592	0	314	0	421
Schaalia meyeri	0	353	0	490	0	352	1	584	0	388	1	397
Rhodococcus ruber	0	444	1	525	0	382	2	559	0	421	2	364
Sphingomonas sp. LM7	0	43	1	687	0	12	2	555	0	7	1	490
Marinobacter sp. NP-4(2019)	0	411	6	519	0	343	0	524	0	336	1	416
Pectobacterium carotovorum	0	336	9	390	0	236	0	502	0	222	0	265
Dyella japonica	0	310	11	445	0	345	29	501	0	344	69	360
Xanthomonas oryzae	1	610	2729	880	0	285	1937	496	0	156	3037	424
Streptomyces albireticuli	0	700	2	833	0	364	4	466	0	152	5	478
Sandaracinus amylolyticus	2	269	33	362	0	319	5	460	0	276	7	309
Methylobacillus flagellatus	0	461	9	470	0	252	0	445	0	258	0	378
Sphingomonas sp. Cra20	0	36	0	585	0	10	0	437	0	6	4	404
Burkholderia sp. CCGE1003	0	367	38	407	0	245	2	434	0	255	4	293
Nonomuraea sp. ATCC 55076	1	508	4	770	0	319	12	429	0	151	15	453
Pantoea sp. At-9b	0	246	73	358	3	237	5	420	0	247	1	258
Sphingomonas hengshuiensis	1	36	2	543	0	14	6	417	0	8	10	364
Streptomyces bingchenggensis	1	323	6	389	0	262	6	403	0	216	8	322
Pelobacter acetylenicus	0	253	0	309	0	275	0	385	0	276	2	281
Aeromonas sp. ASNIH4	0	567	0	647	1	272	0	385	0	123	0	349
Methylorubrum extorquens	0	403	2	527	0	261	1	381	0	106	2	374
Verminephrobacter eiseniae	4	295	560	396	0	206	12755	380	0	214	17591	266
Sphingomonas sp. AAP5	0	23	12	398	0	7	2	335	0	10	2	296
Sphingomonas sp. HKS19	0	31	0	422	0	14	1	333	0	6	0	346
Sphingopyxis macrogoltabida	0	23	14	391	0	15	3	307	0	8	5	284
Sphingomonas panacis	0	26	5	398	0	11	3	306	0	6	10	305
Cupriavidus necator	0	254	46	265	0	201	31	302	0	188	62	219
Burkholderia sp. THE68	0	259	10	289	0	190	1	301	0	198	5	211
Paraburkholderia phytofirmans	0	303	5	260	1	197	5	295	0	161	5	166
Streptomyces albulus	0	222	1	262	0	187	8	290	0	223	11	209
Sphingobium sp. SCG-1	0	498	1	698	0	232	2	288	0	131	2	335
Paraburkholderia graminis	0	238	1	259	0	232	2	283	0	226	2	198
Mesorhizobium japonicum	0	221	5	253	0	194	0	274	0	146	0	221
Sphingomonas taxi	0	27	0	338	0	6	1	273	0	11	1	288
Sphingopyxis sp. FD7	0	164	0	274	0	92	0	271	0	80	2	197
Sphingomonas sanxanigenens	0	17	5	328	0	8	10	256	0	10	15	233
Paraburkholderia caribensis	0	211	131	220	0	164	6	256	0	126	8	161
Burkholderia insecticola	0	222	437	217	0	152	546	254	0	128	1131	119
Sphingomonas sp. MM-1	0	26	6	298	0	12	3	251	0	9	5	219
Glutamicibacter halophytocola	0	194	1	233	0	193	1	250	0	160	0	171
Pseudomonas lundensis	0	205	2	194	0	130	3	242	0	134	0	96
Sphingomonas sp. FARSPH	0	15	1	266	0	8	2	233	0	8	2	211
Azospirillum sp. CFH 70021	0	196	1	174	0	86	6	223	0	97	4	120
Streptacidiphilus sp. DSM 106435	0	139	0	171	0	133	4	218	0	146	10	138
Paraburkholderia phenoliruptrix	0	205	115	246	0	165	0	216	0	159	2	189
Sphingopyxis fribergensis	0	16	1	255	0	11	2	210	0	10	4	207
Sphingomonas sp. PAMC26645	0	20	0	292	0	6	1	208	0	4	4	191
Sphingomonas sp. C33	0	13	6	264	0	5	644	198	0	7	840	178
Altererythrobacter sp. ZODW24	0	132	0	155	0	112	1	198	0	98	0	139
Phenylobacterium zucineum	0	38	1	401	0	10	5	195	0	23	5	100
Sphingopyxis sp. PAMC25046	0	17	1	193	0	8	1	194	0	9	1	148
Sphingomonas sp. LK11	0	20	0	234	0	7	0	194	0	3	1	200
Sphingosinicella sp. BN140058	0	14	2	252	0	11	3	191	0	7	7	150
Sphingosinithalassobacter sp. zrk23	0	13	0	224	0	10	1	188	0	5	0	164
Sorangium cellulosum	1	174	14	212	3	106	40	187	0	109	64	144
Sphingomonas insulae	0	29	2	245	0	7	239	183	0	3	363	160
Niabella soli	0	136	0	160	0	98	0	182	0	84	0	89
Pandoraea pnomenusa	1	196	224	187	0	107	4488	171	0	112	4997	137
Burkholderia sp. CCGE1001	0	114	0	142	0	77	3	166	0	101	1	112
Sphingomonas sp. LMO-1	0	11	0	218	0	8	5	163	0	1	2	148
Rhodoferax koreense	0	124	10	139	0	88	7	161	0	88	6	88
Burkholderia sp. MSMB617WGS	0	139	0	139	0	69	0	160	0	74	0	97
Cupriavidus pauculus	0	104	114	143	1	87	7	148	0	76	9	94
Paraburkholderia sp. Msb3	0	157	15	153	0	129	5	148	0	121	3	118
Sphingomonas sp. C8-2	0	16	3	177	0	9	6	144	0	3	5	134
Paraburkholderia sp. DHF22	0	108	98	107	0	77	5	144	0	53	4	83
Pseudomonas sp. 11K1	0	129	4	158	0	82	1	144	0	85	2	122
Rhodoferax ferrireducens	0	120	0	114	1	57	2	142	0	76	7	84
Sphingomonas paucimobilis	0	45	1	174	0	16	1	142	0	18	2	126
Sphingomonas melonis	0	17	0	180	0	7	2	139	0	3	2	158
Sphingopyxis sp. QXT-31	0	15	1	168	0	2	0	136	0	4	0	119
Pandoraea norimbergensis	0	135	0	123	0	80	8	135	0	87	19	104
Herbaspirillum sp. meg3	0	84	0	130	0	84	3	135	0	91	5	107
Rhodocyclaceae bacterium	2	94	132	134	0	68	1964	128	0	57	2439	90
Burkholderia sp. MSMB0266	0	98	295	116	0	72	218	124	0	61	359	97
Caulobacter mirabilis	0	9	1	237	0	6	4	122	0	6	8	70
Hypericibacter terrae	0	98	2	99	0	75	2	117	0	72	2	76
Rhizorhabdus dicambivorans	0	15	1	148	0	9	17	115	0	6	26	133
Paraburkholderia sp. 7MH5	0	142	82	130	0	98	28	114	0	73	49	71
Sphingomonas sp. IC081	1	10	1	110	0	5	1	114	0	3	0	74
Streptomyces sp. QHH-9511	1	115	0	101	0	48	2	111	0	44	3	74
Sphingomonas wittichii	0	8	0	144	1	6	3	110	0	6	2	96
Rhodopseudomonas palustris	0	69	7	98	0	39	29	107	0	37	64	65
Sphingomonas sp. NIC1	0	3	1	152	0	6	2	105	0	4	4	97
Caulobacter flavus	0	27	5	176	0	12	11	99	0	10	14	48
Rhizobium sp. Y9	0	170	1	149	0	84	0	99	0	74	1	99
Sphingomonas indica	0	55	1	143	0	27	2	98	0	28	4	98
Paraburkholderia sp. 7Q-K02	0	85	45	71	0	57	8	97	0	54	9	70
Sphingopyxis sp. EG6	0	3	4	90	0	6	532	91	0	2	622	65
Dickeya fangzhongdai	0	51	1	69	0	36	2	90	0	43	1	59
Sphingomonas sp. MK52	0	9	2	117	0	2	6	89	0	1	14	75
Paraburkholderia phymatum	0	90	3	89	0	55	1	81	0	65	2	63
Caulobacter segnis	0	5	1	177	0	0	10	80	0	1	7	46
Sphingomonas ginsengisoli An et al. 2013	0	5	3	95	1	1	2	80	0	3	1	77
Sphingomonas sp. KC8	0	6	0	103	0	2	1	80	0	4	1	80
Paraburkholderia hospita	0	92	3	61	0	78	5	77	0	62	6	52
Sphingopyxis sp. 113P3	0	10	1	114	1	2	2	77	0	1	5	80
Achromobacter xylosoxidans	1	34	6198	46	2	26	2073	76	0	23	2083	43
Novosphingobium resinovorum	0	9	3	97	0	7	3	75	0	1	2	69
Sphingopyxis alaskensis	0	8	1	97	0	2	2	74	0	2	1	76
Sphingobium yanoikuyae	0	8	1	104	0	6	3	73	0	4	5	81
Sphingobium sp. TKS	0	6	0	110	0	2	2	73	0	1	2	74
Paenibacillus sp. FSL P4-0081	0	82	1	70	1	53	0	72	0	63	0	52
Rhizobium leguminosarum	1	50	4	80	1	25	9	69	0	24	8	51
Mycobacterium simiae	0	56	0	49	0	32	1	69	0	26	3	41
Sphingobium baderi	0	7	0	82	0	2	2	68	0	3	0	56
Agrobacterium tumefaciens	2	55	4	86	1	39	17	67	0	24	8	49
Sphingobium amiense	0	6	0	96	0	2	0	67	0	2	3	82
Phenylobacterium sp. HYN0004	0	1	3	154	0	1	6	66	0	1	10	36
Caulobacter sp. Ji-3-8	0	6	1	130	0	3	5	66	0	5	4	41
Sphingobium sp. SYK-6	0	7	0	54	0	2	3	66	0	0	6	73
Paraburkholderia dokdonella	0	47	4	50	0	26	2	65	0	48	2	49
Caulobacter sp. K31	0	7	2	155	0	6	5	64	0	2	5	41
Burkholderia sp. PAMC 26561	0	56	0	63	0	44	0	63	0	53	0	47
Sphingopyxis lindanitolerans	0	4	0	77	0	2	1	59	0	1	2	55
Bordetella genomosp. 8	0	43	4	70	0	18	14	56	0	31	14	40
Novosphingobium sp. THN1	0	10	1	59	0	1	2	56	0	2	6	58
Pandoraea thiooxydans	0	47	48	57	0	28	1	56	0	34	1	40
Altererythrobacter dongtanensis	0	109	4	112	0	51	0	56	0	41	1	65
Methylocystis parvus	0	36	2	54	0	39	0	55	0	36	0	34
Thermus thermophilus	0	51	1	34	0	29	0	55	0	27	1	24
Nocardia brasiliensis	0	61	3	59	0	43	8	54	0	41	8	45
Streptomyces sp. ZFG47	0	56	1	55	1	26	2	54	0	28	2	34
Novosphingobium sp. Gsoil 351	0	22	1	64	0	6	2	54	0	16	1	36
Caulobacter rhizosphaerae	0	1	0	110	0	0	3	53	0	3	4	40
Sphingobium sp. CAP-1	0	5	0	69	0	2	1	51	0	3	1	39
Novosphingobium sp. P6W	1	11	2	84	0	9	0	51	0	5	5	60
Streptomyces globisporus	0	33	2	40	0	31	8	49	0	27	4	42
Kiritimatiellaeota bacterium S-5007	0	34	2	31	0	21	0	48	0	14	1	16
Jiangella alkaliphila	0	28	0	36	0	22	1	47	0	17	2	24
Xylanimicrobium sp. FW10M-9	1	33	4	35	0	14	2	46	0	40	2	19
Sphingobium chlorophenolicum	0	4	0	75	0	1	1	45	0	0	2	60
Mycobacterium mantenii	0	49	0	20	0	16	0	45	0	20	1	26
Caulobacter vibrioides	0	7	0	113	0	1	0	45	0	0	6	39
Rhodobacter sphaeroides	1	22	3	52	0	13	17	43	0	16	10	38
Saccharothrix syringae	0	31	9	25	1	10	7	43	0	16	7	30
Streptomyces niveus	1	42	3	51	0	22	55	42	0	20	100	30
Leptothrix cholodnii	0	53	6	45	0	35	6	42	0	26	7	34
Brevundimonas naejangsanensis	0	6	2	79	0	3	12	40	0	0	4	25
Erythrobacter flavus	0	6	0	41	0	3	8	39	0	3	11	26
Variovorax boronicumulans	0	23	1	41	1	14	6	39	0	17	11	32
Caulobacter sp. FWC26	0	5	18	77	0	0	597	38	0	3	740	19
Phreatobacter stygius	0	10	2	40	0	2	259	38	0	6	360	32
Alloactinosynnema sp. L-07	0	21	2	36	1	12	1	38	0	13	2	19
Nocardioides sp. MMS17-SY207-3	0	21	1	34	0	19	0	38	0	24	0	19
Streptomyces sp. 2323.1	0	34	2	23	0	25	4	37	0	12	3	19
Streptomyces hygroscopicus	0	30	2	35	1	16	3	37	0	12	6	16
Altererythrobacter sp. NS1	0	4	15	41	0	0	2	37	0	0	3	26
Streptomyces viridosporus	1	38	4	35	0	13	1	37	0	16	4	24
Pseudomonas guangdongensis	0	40	0	23	0	13	8	36	0	24	17	23
Nakamurella multipartita	1	28	2	36	0	20	6	36	0	20	13	26
Nonomuraea sp. WYY166	1	40	7	44	0	17	6	36	0	13	4	31
Massilia sp. NR 4-1	0	40	2	48	0	15	3	36	0	16	1	16
Qipengyuania sediminis	0	5	5	32	0	1	2	36	0	0	0	30
Streptomyces sp. CCM_MD2014	0	40	1	27	0	16	1	36	0	20	1	32
Sphingobium sp. MI1205	0	0	0	56	0	5	0	36	0	2	0	25
Streptomyces chartreusis	0	50	1	52	0	13	6	35	0	14	3	21
Streptomyces glaucescens	0	26	2	39	0	21	1	35	0	29	1	33
Streptomyces roseochromogenus	0	48	0	39	0	20	1	35	0	17	3	25
Cupriavidus gilardii	0	21	1654	16	0	10	359	34	0	10	755	21
Corynebacterium mycetoides	0	27	2	23	0	16	20	34	0	23	41	25
Sphingobium herbicidovorans	0	4	0	35	1	2	2	34	0	0	1	23
Caulobacter henricii	0	3	1	84	0	1	2	34	0	3	3	35
Altererythrobacter sp. B11	0	1	1	36	0	2	1	34	0	4	0	24
Rhodococcus sp. WB1	0	44	0	27	0	13	0	34	0	16	0	14
Sphingosinicella microcystinivorans	0	4	0	64	0	0	0	34	0	2	2	30
Sphingomonas sp. YZ-8	0	1	4	50	0	4	282	33	0	1	339	37
Micromonospora krabiensis	0	48	1	36	0	11	5	33	0	18	4	15
Methylocaldum marinum	0	36	41	33	0	14	4	33	0	12	9	26
Brevundimonas sp. GW460-12-10-14-LB2	0	29	0	23	0	20	0	33	0	15	0	22
Brevirhabdus pacifica	0	37	1	27	0	20	3	32	0	7	0	23
Pseudomonas sabulinigri	0	24	0	26	0	18	2	32	0	11	5	14
Nocardioides sp. SB3-45	0	50	0	43	0	16	1	32	0	22	3	27
Mycolicibacterium litorale	0	29	0	44	0	23	0	32	0	19	0	26
Sphingomonas sp. AE3	1	1	0	44	0	2	0	32	0	0	2	19
Lysobacter enzymogenes	0	12	80	21	1	12	158	31	0	5	239	27
Pseudactinotalea sp. HY158	0	49	1	50	0	15	2	31	0	13	0	34
Paracoccus yeei	1	26	2	27	0	16	1	31	0	13	3	29
Sphingobium sp. EP60837	0	3	0	38	0	0	0	31	0	2	0	28
Azospirillum sp. TSA2s	0	26	1	24	0	20	4	30	0	11	7	20
Frondihabitans sp. PAMC 28766	0	51	0	48	1	39	3	30	0	40	3	48
Pandoraea sp. XY-2	0	17	24	21	0	14	0	30	0	15	2	14
Sphingopyxis granuli	0	4	0	46	0	3	0	30	0	2	0	37
Brevundimonas sp. LM2	0	3	1	34	0	1	0	30	0	1	6	10
Cupriavidus campinensis	0	14	3	19	0	12	11	29	0	8	19	13
Massilia flava	0	34	2	22	0	7	10	29	0	13	7	19
Paraburkholderia rhizoxinica	0	18	96	25	0	20	3	29	0	16	6	17
Sphingorhabdus sp. YGSMI21	0	3	0	42	0	1	2	29	0	0	0	20
Paraburkholderia terrae	0	31	0	29	0	31	1	29	0	15	1	21
Planctomycetes bacterium Mal48	0	21	0	26	0	20	1	29	0	13	0	10
Nocardia cyriacigeorgica	0	23	5	29	0	17	9	28	0	22	6	24
Bradyrhizobium erythrophlei	0	6	4	20	0	5	7	28	0	5	8	17
Pandoraea pulmonicola	0	10	0	24	1	6	6	28	0	12	3	24
Beijerinckiaceae bacterium RH AL1	0	8	1	44	0	2	2	28	0	3	5	19
Croceicoccus marinus	0	2	1	36	0	2	2	28	0	2	4	28
Nocardioides sp. KUDC 5002	0	37	0	23	0	14	0	28	0	19	2	22
Melittangium boletus	0	31	1	36	0	10	6	27	0	30	7	18
Cupriavidus pinatubonensis	0	28	0	37	0	24	3	27	0	31	2	31
Mitsuaria sp. 7	0	33	0	11	0	23	2	27	0	19	3	21
Altererythrobacter marensis	0	2	0	29	0	4	2	27	0	0	0	25
Amycolatopsis methanolica	1	11	0	12	0	13	1	27	0	12	2	12
Porphyrobacter sp. YT40	0	2	1	36	0	1	1	27	0	1	6	28
Bosea sp. Tri-49	1	6	17	41	0	1	683	26	0	0	1007	30
Microvirgula aerodenitrificans	0	9	0	17	0	0	17	26	0	8	15	14
Cupriavidus basilensis	0	27	2	32	0	26	7	26	0	30	17	12
Opitutus sp. GAS368	0	47	5	34	0	24	2	26	0	19	0	26
Sinomonas atrocyanea	0	32	0	35	0	21	1	26	0	17	1	21
Microbacterium sp. Y-01	0	24	1	16	0	11	1	26	0	11	2	7
Polymorphum gilvum	0	34	2	41	0	10	1	26	0	20	4	16
Novosphingobium aromaticivorans	0	1	0	39	0	0	1	26	0	1	0	34
Amycolatopsis mediterranei	0	44	3	31	0	18	5	25	0	19	14	23
Mesorhizobium loti	0	17	0	31	0	7	3	25	0	9	4	26
Bosea sp. F3-2	0	3	1	26	0	2	3	25	0	7	3	6
Mycolicibacterium mageritense	0	24	3	14	0	11	2	25	0	10	2	14
Blastomonas fulva	0	4	1	30	0	2	2	25	0	0	0	26
Deinococcus ficus	1	39	3	29	0	16	0	25	0	21	1	12
Streptomyces dengpaensis	0	16	4	9	0	15	0	25	0	17	1	6
Sphingobium cloacae	2	2	787	52	0	2	217	24	0	0	635	31
Ralstonia insidiosa	0	21	207	24	0	14	40	24	0	20	30	12
Arenimonas daejeonensis	0	7	642	14	0	12	14	24	0	9	20	12
Massilia violaceinigra	0	29	6	35	0	22	7	24	0	13	13	22
Cellulomonas fimi	0	22	0	24	0	13	3	24	0	12	5	14
Microbacterium sp. 4R-513	0	15	0	22	0	4	3	24	0	9	1	20
Nocardiopsis dassonvillei	0	2	4	14	0	3	3	24	0	11	2	14
Streptomyces fungicidicus	0	32	2	21	0	16	2	24	0	13	4	16
Brevundimonas diminuta	0	2	0	38	0	0	2	24	0	1	0	19
Mycobacterium stomatepiae	0	24	1	15	0	7	1	24	0	11	1	13
Erythrobacter litoralis	0	3	2	29	0	6	0	24	0	3	2	29
Xanthomonas translucens	3	6	169	18	0	10	4287	23	0	2	5354	15
Polynucleobacter necessarius	7	13	409	19	5	13	2	23	0	13	1	21
Nocardia mangyaensis	0	12	0	35	0	6	2	23	0	11	1	12
Sphingobium hydrophobicum	1	3	1	33	0	1	1	23	0	0	4	23
Bradyrhizobium sp. SK17	0	8	0	25	0	1	1	23	0	6	4	22
Citromicrobium sp. JL477	0	0	1	20	0	4	0	23	0	1	0	14
Ralstonia pickettii	0	32	6	25	0	14	15	22	0	9	16	25
Altererythrobacter sp. TH136	0	2	0	35	0	2	4	22	0	0	3	21
Porphyrobacter sp. CACIAM 03H1	0	1	0	44	0	2	3	22	0	0	2	24
Mycolicibacterium phocaicum	0	20	2	28	0	8	2	22	0	17	0	20
Bordetella hinzii	0	34	81	32	0	9	1635	21	0	14	1858	26
Actinoplanes sp. OR16	0	15	198	20	1	13	1123	21	0	7	1371	21
Planctomycetes bacterium ETA_A1	0	12	2	15	0	1	11	21	0	5	5	12
Massilia putida	0	11	0	36	0	9	9	21	0	9	21	13
Salipiger profundus	0	17	3	24	0	13	6	21	0	8	2	23
Hylemonella gracilis	0	30	0	30	0	12	5	21	0	14	10	10
Tistrella mobilis	0	11	0	22	0	6	5	21	0	5	10	11
Myxococcus macrosporus	0	16	4	13	0	6	5	21	0	13	6	12
Actinoplanes sp. N902-109	0	14	2	21	0	6	3	21	0	9	3	18
Methylovirgula ligni	0	12	1	16	0	11	2	21	0	14	5	12
Isoptericola variabilis	0	18	0	14	0	14	1	21	0	18	0	18
Cellulomonas flavigena	0	36	0	36	0	21	0	21	0	16	1	19
Streptomyces galilaeus	0	19	0	15	0	16	0	21	0	22	1	20
Variovorax sp. PBS-H4	0	22	2	17	0	9	14	20	0	16	15	21
Pseudomonas synxantha	0	6	21	14	1	5	13	20	0	5	18	8
Streptomyces sp. SAT1	0	7	2	18	0	10	9	20	0	4	15	18
Polaromonas naphthalenivorans	0	15	11	23	0	9	9	20	0	8	2	20
Streptomyces griseorubiginosus	1	11	4	33	1	16	8	20	0	3	6	25
Catenulispora acidiphila	0	6	7	13	0	5	8	20	0	3	6	9
Luteitalea pratensis	0	7	1	29	0	2	8	20	0	3	16	26
Pandoraea apista	0	9	0	23	0	16	6	20	0	16	5	19
Streptomyces sp. CdTB01	0	8	3	11	0	8	4	20	0	5	3	8
Streptomyces aureoverticillatus	0	31	1	25	2	15	3	20	0	11	3	11
Methylobacterium sp. DM1	0	18	0	21	0	15	3	20	0	15	2	14
Gemmatirosa kalamazoonesis	0	32	4	29	0	12	3	20	0	9	3	10
Streptomyces sp. GS7	0	4	1	12	0	4	3	20	0	1	4	9
Indioceanicola profundi	0	5	9	27	0	1	3	20	0	0	6	18
Erythrobacter gangjinensis	0	3	4	33	0	0	2	20	0	1	1	23
Rhizobium sp. 11515TR	0	8	2	13	1	9	1	20	0	13	5	10
Frankia alni	0	27	0	21	0	9	1	20	0	13	6	26
Terriglobus roseus	0	16	0	26	0	8	1	20	0	4	0	11
Rhodoplanes sp. Z2-YC6860	0	13	1	23	0	6	1	20	0	9	3	12
Bradyrhizobium sp. ORS 285	0	8	0	21	0	4	0	20	0	2	1	17
Tardibacter chloracetimidivorans	0	1	1	47	0	1	0	20	0	1	3	20
Sphingorhabdus sp. IMCC1753	0	1	0	10	0	1	0	20	0	0	0	15
Blastomonas sp. RAC04	0	2	1	25	0	0	0	20	0	2	0	23
Erythrobacter sp. KY5	0	1	0	22	0	0	0	20	0	0	2	14
Achromobacter denitrificans	3	8	489	20	0	4	20715	19	0	5	19395	28
Alicycliphilus denitrificans	2	21	10528	26	1	4	4415	19	0	12	8910	20
Achromobacter sp. AONIH1	0	8	342	17	1	2	44	19	0	7	48	26
Microvirga ossetica	0	2	3	23	0	1	8	19	0	2	8	17
Ensifer adhaerens	0	13	1	24	0	5	7	19	0	2	7	14
Streptomyces albus	0	22	8	24	1	17	6	19	0	17	15	12
Aureimonas sp. AU20	0	26	4	20	1	14	6	19	0	8	3	18
Actinoplanes teichomyceticus	0	14	4	21	0	6	5	19	0	4	6	12
Kribbella flavida	0	10	1	25	0	9	4	19	0	9	7	9
Aminobacter aminovorans	0	5	1	22	0	2	3	19	0	2	0	14
Starkeya novella	0	3	1	13	0	5	2	19	0	1	3	11
Pseudomonas agarici	1	12	2	9	4	4	2	19	0	15	8	7
Pandoraea sputorum	0	15	9	14	0	17	1	19	0	6	4	11
Microbacterium sp. 10M-3C3	0	13	0	17	0	12	1	19	0	10	1	11
Bordetella pseudohinzii	0	2	27	13	0	0	1427	18	0	1	1497	10
Variovorax sp. WDL1	0	14	928	18	0	13	1032	18	0	7	1306	19
Xanthomonas cucurbitae	0	3	83	21	0	0	834	18	0	2	1049	13
Sphaerotilus natans	2	27	245	22	0	11	31	18	0	15	91	10
Orrella dioscoreae	0	5	0	9	0	6	17	18	0	5	18	11
Methylorubrum populi	1	0	1	26	0	2	17	18	0	4	11	13
Methylobacterium durans	1	11	1	13	0	5	8	18	0	7	2	7
Azospirillum lipoferum	0	8	1	21	0	10	6	18	0	8	3	16
Jiangella sp. DSM 45060	0	20	1	17	0	10	6	18	0	12	2	12
Altererythrobacter mangrovi	0	3	0	21	0	1	6	18	0	0	6	17
Streptomyces davaonensis	0	23	1	16	0	5	5	18	0	15	3	5
Mixta gaviniae	0	18	1	16	0	7	4	18	0	7	6	12
Candidatus Thiodictyon syntrophicum	0	2	6	32	0	4	4	18	0	2	13	10
Corynebacterium xerosis	0	14	1	28	0	11	3	18	0	9	2	18
Janthinobacterium svalbardensis	0	22	0	24	0	13	2	18	0	10	2	10
Streptomyces asterosporus	0	38	0	24	0	8	2	18	0	16	1	16
Labrys neptuniae	0	4	2	17	0	2	2	18	0	6	8	21
Brevundimonas sp. MF30-B	0	2	0	33	0	1	2	18	0	0	1	12
Mycolicibacterium parafortuitum	0	16	0	16	0	8	1	18	0	8	2	12
Actinomyces sp. 432	0	26	1	12	0	8	1	18	0	10	3	12
Phreatobacter cathodiphilus	0	0	4	27	0	4	1	18	0	5	2	15
Mycolicibacter sinensis	0	3	0	11	0	2	1	18	0	4	1	8
Actinomyces sp. oral taxon 171	0	38	2	27	0	13	0	18	0	17	1	17
Pseudarthrobacter sp. NIBRBAC000502772	0	21	76	9	0	13	0	18	0	7	1	8
Chitinolyticbacter meiyuanensis	0	18	5	20	0	7	0	18	0	14	2	4
Erythrobacter sp. YH-07	0	2	1	31	1	1	0	18	0	0	2	27
Novosphingobium ginsenosidimutans	0	2	0	33	0	0	0	18	0	1	4	32
Stenotrophomonas acidaminiphila	3	18	49089	30	3	11	7908	17	0	10	8832	25
Pseudomonas citronellolis	0	13	2	10	0	10	37	17	0	5	80	7
Massilia plicata	0	7	22	17	0	6	10	17	0	3	12	12
Blastochloris tepida	1	8	1	27	0	7	7	17	0	4	11	10
Lentzea guizhouensis	0	4	1	15	0	6	7	17	0	3	12	5
Sinorhizobium fredii	0	5	4	11	0	6	6	17	0	2	4	6
Streptosporangium sp. 'caverna'	0	9	1	13	0	9	4	17	0	3	6	16
Azospirillum sp. TSH100	0	15	50	23	0	6	4	17	0	7	6	15
Kitasatospora setae	0	6	0	18	0	5	4	17	0	2	5	10
Streptomyces formicae	0	44	1	20	0	21	3	17	0	24	6	25
Methylobacterium sp. 17Sr1-1	0	4	4	13	0	3	3	17	0	3	8	12
Streptomyces spectabilis	0	21	6	17	0	15	2	17	0	11	7	13
Azospirillum humicireducens	0	1	2	5	0	2	2	17	0	3	2	14
Pseudorhodoplanes sinuspersici	0	1	1	19	0	1	1	17	0	0	3	11
Mycobacterium xenopi	0	27	0	42	0	17	0	17	0	8	2	11
Nocardioides humi	0	17	3	26	2	11	0	17	0	3	5	14
Sphingobium sp. YBL2	0	2	0	31	0	2	0	17	0	0	0	19
Sphingobium indicum	0	0	0	14	0	1	0	17	0	0	1	9
Streptomyces tsukubensis	0	17	39	29	0	8	765	16	0	15	1173	17
Solimonas sp. K1W22B-7	0	7	31	24	0	4	380	16	0	4	548	9
Xanthomonas sacchari	0	20	27	10	0	13	292	16	0	3	486	10
Actinomadura amylolytica	0	5	0	23	0	6	33	16	0	5	86	9
Pseudomonas oryzihabitans	0	11	2	21	0	8	7	16	0	7	18	12
Hypericibacter adhaerens	0	6	7	12	0	1	7	16	0	4	1	11
[truncated: 3,019 more rows]

## Sheet: species Summary
	TSB-24h	TSB+BCC-24h	1/10×TSB-24h	1/10×TSB+BCC-24h	TSB-48h	TSB+BCC-48h	1/10×TSB-48h	1/10×TSB+BCC-48h	TSB-72h	TSB+BCC-72h	1/10×TSB-72h	1/10×TSB+BCC-72h
number of Sp.	1920	2074	2936	2608	1763	1966	2277	2676	1601	1987	2441	2313

## Sheet: sample_genusSum_df
	TSB-24h	TSB+BCC-24h	1/10×TSB-24h	1/10×TSB+BCC-24h	TSB-48h	TSB+BCC-48h	1/10×TSB-48h	1/10×TSB+BCC-48h	TSB-72h	TSB+BCC-72h	1/10×TSB-72h	1/10×TSB+BCC-72h
Absiella	1	0	0	0	1	0	0	0	0	0	0	0
Acaryochloris	0	0	0	1	0	0	0	0	0	1	0	0
Acetoanaerobium	7	0	5	0	8	0	0	0	4	0	0	0
Acetobacter	5	4	8	4	1	5	9	7	3	2	10	3
Acetobacteraceae	3	1	0	0	1	0	0	0	0	0	0	0
Acetobacterium	8	1	8	0	11	0	0	1	5	1	0	1
Acetohalobium	2	0	2	0	1	0	0	0	1	0	0	0
Acetomicrobium	3	0	0	1	2	0	0	0	0	0	0	0
Acholeplasma	3	0	5	1	11	0	0	0	8	0	2	0
Achromobacter	4	100	7044	144	6	68	23003	182	1	76	21761	146
Acidaminococcus	1	0	0	0	2	0	0	1	1	0	0	0
Acidibrevibacterium	0	3	1	14	0	3	2	6	0	0	0	8
Acidiferrobacter	0	0	5	0	0	1	2	1	0	1	4	1
Acidihalobacter	0	12	2215	23	0	4	2554	15	3	5	4235	13
Acidimicrobium	0	1	1	1	1	1	0	1	0	1	0	1
Acidiphilium	0	1	1	3	0	3	2	0	0	0	9	0
Acidipropionibacterium	0	4	2	13	0	3	3	5	0	2	4	6
Acidisarcina	0	1	1	0	0	0	0	0	0	0	2	0
Acidithiobacillus	0	2	815	11	0	4	244	8	0	2	751	3
Acidobacterium	0	1	2	0	0	1	1	0	0	0	1	1
Acidothermus	1	0	0	1	0	0	0	1	0	1	0	1
Acidovorax	12	33	8792	60	3	34	12780	49	5	35	17438	29
Acinetobacter	88	8	329	12	81	13	9	15	65	14	19	10
Actinoalloteichus	0	5	1	8	0	3	7	6	0	3	12	8
Actinobacillus	4	0	6	0	3	1	0	3	2	1	1	0
Actinobacteria	0	3	44	6	0	2	2	2	1	7	0	4
Actinobaculum	0	0	0	1	0	0	0	0	0	0	0	1
Actinomadura	0	30	0	52	0	12	40	37	0	23	95	38
Actinomyces	2	83	16	86	1	37	27	73	0	41	25	61
Actinoplanes	0	84	211	99	1	50	1140	117	1	50	1390	82
Actinopolymorpha	0	5	1	5	0	1	0	2	0	2	1	2
Actinopolyspora	0	0	0	3	0	1	2	4	0	2	0	3
Actinosynnema	2	5	0	16	0	1	3	8	0	3	1	6
Actinotignum	0	0	0	2	0	0	5	1	0	0	6	0
Adlercreutzia	0	0	3	1	0	0	0	2	0	0	0	0
Advenella	0	2	9	1	0	1	2	3	0	1	4	4
Aequorivita	8	0	1	1	3	0	0	0	3	0	1	0
Aeribacillus	6444	0	96	0	4250	0	5	1	3195	0	0	0
Aerococcus	28	0	17	1	11	0	0	1	4	0	1	0
Aeromicrobium	0	13	1	27	1	7	9	29	0	14	8	19
Aeromonas	21	586	345	699	15	296	51	429	16	133	66	381
Aerosticca	0	5	43	15	0	4	18	20	1	6	38	8
Afipia	2	1	0	5	0	4	0	5	0	3	3	7
Agarilytica	0	1	0	1	3	0	1	2	0	1	0	0
Aggregatibacter	3	0	109	0	0	1	1	0	2	0	2	1
Agrobacterium	2	62	6	112	3	41	28	90	1	27	15	72
Agrococcus	0	11	0	26	0	7	7	25	0	12	8	13
Agromyces	0	674	5	728	0	476	10	802	0	425	21	572
Ahniella	0	0	310	0	0	1	12	3	0	1	10	0
Akkermansia	5	0	17	3	7	0	5	1	5	0	6	0
Alcaligenaceae	0	2	4	3	0	1	5	4	0	0	25	1
Alcaligenes	593	854	105038	1288	354	432	6929	1604	255	232	10100	605
Alcanivorax	5	91	2492	57	3	28	1022	59	3	32	2427	47
Algibacter	7	1	3	0	4	0	0	0	5	1	1	0
Algoriphagus	1	0	0	0	0	0	0	0	1	0	0	0
Alicycliphilus	2	21	10528	26	1	4	4415	19	0	12	8910	20
Alicyclobacillus	2	1	3	1	5	2	1	1	3	4	0	1
Alienimonas	0	1	4	6	0	0	4	4	0	2	2	5
Aliivibrio	10	0	18	3	8	1	1	0	28	0	2	1
Alistipes	20	1	4	6	3	2	33	6	15	5	20	6
Alkalilimnicola	1	2	17	3	0	1	1238	3	0	1	1407	1
Alkaliphilus	2	0	4	0	4	0	1	3	5	1	0	1
Alkalitalea	1	1	8	1	0	0	0	0	0	0	0	0
Alloactinosynnema	0	21	2	36	1	12	1	38	0	13	2	19
Allochromatium	0	0	2	7	0	0	4	2	0	0	3	7
Allofrancisella	2	0	7	0	0	0	0	0	1	0	0	1
Allokutzneria	0	5	7	11	0	5	5	10	0	3	6	4
Alloprevotella	0	0	1	1	2	0	0	0	1	0	0	0
Allopseudarcicella	0	0	0	0	2	0	0	0	2	0	0	0
alpha	1	0	2	1	2	1	0	2	4	3	0	0
Altererythrobacter	0	258	22	506	1	173	21	450	0	147	17	379
Alteromonas	71	8	46	6	84	1	8	3	49	1	6	4
Aminipila	1	0	1	0	2	0	0	1	2	0	0	0
Aminobacter	0	6	2	27	0	5	5	23	0	2	10	17
Aminobacterium	0	0	1	0	0	0	0	0	0	0	0	0
Aminomonas	0	0	0	0	0	0	0	0	0	1	0	1
Ammonifex	0	0	0	1	0	1	0	0	0	1	0	0
Amphibacillus	15	0	4	3	10	1	0	0	11	0	1	0
Amycolatopsis	1	90	11	128	1	62	25	127	2	49	44	87
Anabaena	2	6	7	5	7	3	2	9	5	2	6	3
Anabaenopsis	1	0	0	1	1	0	0	0	3	0	1	0
Anaerobutyricum	4	0	2	1	2	1	0	0	3	0	0	0
Anaerococcus	2	0	2	1	2	0	0	0	3	0	0	0
Anaerocolumna	595	0	30	0	676	0	0	0	854	0	1	1
Anaerohalosphaera	1	0	0	1	1	0	0	0	0	1	0	1
Anaerolinea	14	1	0	1	6	0	0	1	1	0	0	0
Anaerolineaceae	4	0	2	0	1	1	1	0	0	0	0	0
Anaeromyxobacter	1	14	9	22	0	14	5	18	1	5	8	12
Anaerostipes	23	1	11	2	12	1	0	1	12	1	1	0
Anaerotignum	3	0	0	0	0	0	0	0	1	0	0	0
Anaplasma	0	2	0	1	1	1	0	0	0	0	0	0
Ancylobacter	0	6	1	24	0	6	8	19	0	6	7	12
Aneurinibacillus	33	0	6	0	15	0	0	1	11	0	0	2
Anoxybacillus	83	1	27	0	61	0	1	0	35	0	0	0
Anoxybacter	2	0	1	0	0	0	0	1	0	0	0	0
Anseongella	1	0	0	0	0	0	0	0	0	0	0	0
Antarcticibacterium	2	0	0	2	2	0	2	2	11	0	0	1
Antarctobacter	0	0	0	1	0	0	0	3	0	1	0	2
Apibacter	4	1	1	0	3	0	0	0	2	1	0	0
Aquabacterium	0	4	5	7	0	4	5	8	0	6	5	5
Aquaspirillum	0	1	1	13	1	1	6	0	0	1	16	4
Aquicella	0	0	103	0	1	0	1	1	2	0	1	0
Aquiflexum	0	0	1	0	0	0	0	0	2	0	0	0
Aquimarina	14	0	1	1	15	1	0	0	11	1	0	2
Aquisphaera	0	5	0	15	0	2	1	11	0	1	2	5
Aquitalea	0	1	2	4	1	2	8	2	0	1	3	8
Arabia	1	25	59	359	5	11	9	21	1	12	20	16
Arachidicoccus	8	0	1	1	9	0	0	2	9	1	2	1
Archangium	0	2	4	3	0	5	8	5	0	1	5	2
Arcobacter	73	7	25	3	59	2	7	7	55	3	4	2
Arcticibacterium	4	0	0	0	1	0	0	1	2	0	0	0
Arenibacter	0	0	1	0	2	0	0	1	1	0	0	0
Arenimonas	0	7	642	14	0	12	14	24	0	9	20	12
Armatimonadetes	0	0	1	3	0	0	0	0	0	0	2	0
Aromatoleum	0	12	1	9	0	7	11	7	0	6	10	4
Arsenicicoccus	0	3	2	1	0	1	0	8	0	2	1	3
Arsenophonus	2	0	50	0	1	1	0	0	2	0	2	1
Arthrobacter	16	12	23	14	6	13	41	22	6	14	63	8
Arthrospira	1	1	0	0	1	0	0	0	1	0	1	1
Asaia	0	6	0	3	0	5	1	8	0	5	2	5
Aster	1	0	0	0	7	0	0	0	1	0	0	0
Asticcacaulis	0	37	5	56	0	32	9	53	1	27	10	35
Athalassotoga	0	0	3	0	1	0	0	0	0	0	0	0
Atlantibacter	0	0	0	1	0	2	1	1	0	0	0	0
Atopobium	0	0	1	0	0	0	0	0	0	0	1	0
Aurantimicrobium	1	0	1	1	1	0	0	0	0	0	1	0
Auraticoccus	0	3	1	1	0	0	2	3	0	1	4	3
Aureimonas	0	26	4	20	1	14	6	19	0	8	3	18
Aureitalea	0	0	0	0	1	0	0	0	0	0	1	0
Auricoccus	4	0	0	0	7	0	0	0	7	0	0	0
Auritidibacter	0	0	0	1	0	0	0	0	0	1	0	0
Austwickia	1	1	1	6	0	1	0	2	0	0	0	4
Avibacterium	1	0	2	0	1	0	0	0	0	0	0	0
Azoarcus	0	39	43	60	1	20	764	39	0	18	1039	31
Azorhizobium	0	1	1	5	0	4	4	3	0	2	3	2
Azospira	0	1	1153	2	0	0	445	2	0	0	1080	1
Azospirillum	2	392	71	448	3	224	58	509	1	210	78	336
Azotobacter	1	7	1578	17	0	10	372	8	0	3	596	16
Bacillaceae	1284	1	186	0	1246	0	0	1	1390	0	0	0
Bacillus	9177818	684	2803332	98	8417502	8784	3838	1814	6841663	4068	2777	1316
Bacteriovorax	1	0	0	0	1	0	0	0	1	0	2	0
bacterium	1	0	2	0	0	0	0	1	0	0	0	1
Bacteroidales	0	1	0	0	0	0	0	0	0	0	0	1
Bacteroides	66	12	7	8	70	7	8	18	43	9	16	8
Baekduia	0	7	3	5	0	1	6	4	0	4	4	1
Barnesiella	0	0	0	0	0	0	0	1	0	0	0	0
Bartonella	13	2	6	1	8	0	3	3	6	1	2	1
Basilea	0	0	4	2	0	3	1	3	0	2	0	0
Bathymodiolus	1	1	1	0	2	0	1	0	3	0	0	0
Bdellovibrio	6	1	15	1	17	0	2	2	13	0	4	0
Beggiatoa	2	2	5	2	2	1	0	2	0	0	0	1
Beijerinckia	0	1	1	5	0	3	1	2	1	1	1	1
Beijerinckiaceae	0	8	2	51	0	2	3	32	0	3	6	19
Belliella	1	0	1	0	2	0	0	1	1	0	0	0
Bergeyella	0	0	0	0	1	0	0	0	1	0	0	0
Bernardetia	5	0	0	0	2	0	0	0	2	0	0	0
Betaproteobacteria	0	814	102	962	0	621	2	968	0	567	6	725
Beutenbergia	0	6	2	10	0	4	3	10	0	1	7	8
Bibersteinia	1	0	50	1	0	0	0	1	4	0	0	1
Bifidobacterium	7	14	16	55	8	18	9	38	9	10	9	45
Blastochloris	1	12	5	44	0	11	12	31	0	11	20	19
Blastococcus	0	4	0	2	0	0	0	6	0	2	3	3
Blastomonas	0	6	2	55	0	2	2	45	0	2	0	49
Blattabacterium	1	0	3	0	7	0	0	2	1	0	1	0
Blautia	8	1	1	4	5	2	3	3	3	1	3	2
Blochmannia	3	0	14	0	4	0	0	0	1	0	0	0
blood	0	0	0	0	0	0	0	1	0	0	0	0
Bombella	0	0	3	1	0	0	0	0	0	0	0	0
Bordetella	14	620	98750	840	7	505	18728	792	3	466	29375	636
Borrelia	31	123	25	9	35	9	1	18	14	69	63	16
Borreliella	4	0	8	0	4	0	0	0	6	0	0	0
Bosea	1	24	37	106	0	12	1001	85	0	16	1405	70
Brachybacterium	0	18	7	31	0	8	21	24	1	11	14	25
Brachyspira	17	0	10	1	26	0	0	3	8	0	1	0
Bradymonadales	0	0	6	0	0	0	1	2	0	2	1	0
Bradymonas	0	2	52	2	0	2	0	3	0	2	8	0
Bradyrhizobiaceae	0	1	0	11	0	0	0	10	0	0	1	12
Bradyrhizobium	1	117	26	287	2	76	59	253	1	80	77	192
Bremerella	0	0	0	0	0	1	0	0	0	1	0	0
Brenneria	2	0	3	0	0	4	1	1	0	3	0	2
Breoghania	0	0	1	6	0	1	0	1	0	1	0	4
Brevefilum	11	0	9	1	10	0	0	0	9	0	0	0
Brevibacillus	827	3	29	3	896	3	2	4	1072	1	4	2
Brevibacterium	0	7	31	12	0	5	378	8	0	3	398	6
Brevirhabdus	0	37	1	27	0	20	3	32	0	7	0	23
Brevundimonas	0	56	212	370	0	30	1032	220	1	24	1514	132
Brochothrix	11	1	4	0	5	0	0	0	4	0	0	0
Brucella	0	44	2	1	0	0	0	5	0	31	0	4
Buchnera	39	1	45	4	43	2	5	3	32	2	2	0
Burkholderia	5563	23579769	165461	28739246	2952	21997276	6557	33928878	132	21610488	8750	22996145
Burkholderiales	0	10	211	11	1	11	1907	13	0	11	2529	3
Buttiauxella	0	1	3	1	1	0	0	2	0	1	1	0
Butyricimonas	4	0	1	0	1	1	0	1	1	0	2	0
Butyrivibrio	8	0	1	0	5	0	0	3	13	0	1	3
Bythopirellula	1	0	1	0	0	0	0	1	0	1	0	0
Caballeronia	1	72	7	71	0	52	1	77	1	37	1	51
Caldanaerobacter	1	0	0	0	1	0	0	0	0	0	0	0
Caldicellulosiruptor	5	0	3	0	2	0	0	1	5	0	0	0
Caldilinea	0	0	10	0	0	0	1	0	0	0	2	0
Caldimicrobium	0	1	0	0	0	0	0	0	0	0	0	0
Caldisericum	0	0	0	1	2	0	0	1	2	0	0	0
Calditerrivibrio	4	0	2	0	1	0	0	1	2	0	0	0
Caldithrix	0	0	6	0	1	0	3	1	1	0	0	0
Caloramator	3	0	1	0	3	0	0	0	0	1	0	0
Caloranaerobacter	3	0	0	0	1	0	0	0	2	1	0	0
Calothrix	782	6	20	3	908	7	4	5	653	0	2	3
Calyptogena	2	0	11	0	0	0	1	2	0	0	0	0
Caminibacter	2	0	0	0	3	0	0	0	2	0	0	0
Campylobacter	45	2	29	7	49	4	2	5	46	7	4	4
candidate	2	0	5	0	0	2	0	1	0	0	0	0
Candidatus	194	43	935	106	163	38	30	83	152	25	46	60
Capnocytophaga	14	0	8	0	8	1	4	0	8	1	2	1
Caproiciproducens	0	0	1	0	0	0	0	0	0	0	0	0
Carboxydocella	1	0	0	0	1	0	1	1	0	0	0	0
Carboxydothermus	5	0	3	0	3	0	0	0	0	0	2	0
Cardinium	0	1	0	0	0	0	0	0	0	0	0	0
Cardiobacterium	0	0	8	3	0	0	0	2	0	1	1	0
Carnobacterium	16	0	956	24	21	1	0	0	10	1	7	1
Casimicrobium	0	0	3	0	0	0	3	2	0	2	9	1
Castellaniella	0	4	17	9	2	3	1205	15	0	4	1406	9
Catenovulum	1	0	20	1	3	0	2	1	2	0	3	0
Catenulispora	0	6	7	13	0	5	8	20	0	3	6	9
Catharanthus	0	0	0	0	0	0	0	0	0	0	0	0
Caulobacter	0	70	29	1259	0	29	637	601	0	33	791	379
Caulobacteraceae	0	1	14	6	0	1	2	4	0	1	1	4
Cedecea	0	3	3	0	0	1	2	3	1	0	7	1
Celeribacter	1	2	4	14	0	2	16	9	0	2	7	5
Cellulomonas	0	71	7	92	0	54	14	68	0	41	12	46
Cellulophaga	10	0	6	0	13	0	0	1	8	5	2	0
Cellulosilyticum	2	1	3	0	0	1	0	0	2	0	0	1
Cellulosimicrobium	0	4	0	5	0	4	9	6	0	3	19	0
Cellvibrio	0	0	3692	3	3	1	381	1	2	3	753	1
Cetia	1	0	0	0	0	0	1	0	0	0	0	0
Chamaesiphon	1	0	0	3	0	1	0	0	1	0	0	2
Changchengzhania	3	0	0	0	0	0	0	0	3	0	0	0
Chania	1	0	0	1	0	1	0	2	0	1	0	0
Chelativorans	0	1	1	14	1	0	0	12	0	0	2	11
Chelatococcus	1	5	2	15	0	4	3	16	1	4	4	7
Chitinimonas	0	2	0	0	0	0	0	3	0	1	1	2
Chitinolyticbacter	0	18	5	20	0	7	0	18	0	14	2	4
Chitinophaga	6	2	4	7	3	2	0	9	11	0	2	7
Chlamydia	112	0	99	2	58	2	2	0	36	3	2	0
Chloracidobacterium	0	1	3	1	0	0	1	2	0	1	0	1
Chlorobaculum	0	0	5	1	0	0	1	1	0	0	1	0
Chlorobium	1	0	0	0	0	0	0	0	3	0	0	1
Chloroflexus	0	0	0	7	1	1	1	10	0	0	0	4
Chloroherpeton	0	1	0	0	2	0	0	0	0	0	0	0
Chondrocystis	625	0	91	0	841	0	0	1	636	0	0	1
Chondromyces	0	2	19	13	0	0	836	10	0	3	1050	4
Christensenella	13	0	12	1	9	0	1	0	8	3	2	1
Chromatiaceae	0	1	1	2	0	0	3	0	0	0	3	0
Chromobacterium	1	12	12	19	0	10	60	24	0	7	94	13
Chromohalobacter	0	11	24	10	0	5	3	4	0	7	0	4
Chroococcidiopsis	1	0	0	1	0	0	0	0	0	1	0	1
Chryseobacterium	93	4	80	4	104	5	2	12	74	7	5	4
Chryseolinea	0	3	0	11	0	0	0	8	1	1	0	6
Chthonomonas	0	0	1	0	0	0	0	0	0	0	0	0
Citrobacter	2	5	69	9	6	2	4300	10	3	1	4052	2
Citromicrobium	0	0	1	20	0	4	0	23	0	1	0	14
Clavibacter	0	4	6	19	0	9	5	24	1	14	12	18
Cloacibacillus	1	0	3	0	0	0	0	1	0	0	1	0
Cloacibacterium	1	0	2	1	1	0	0	0	1	0	0	0
Clostridiaceae	558	0	18	0	671	0	0	1	736	0	0	0
Clostridiales	0	0	1	1	0	0	0	1	0	0	0	1
Clostridioides	121	0	76	3	95	0	0	3	68	1	2	3
Clostridium	6005	10	308	23	6280	9	9	11	6269	13	26	14
Cnuibacter	0	0	0	9	0	0	0	6	0	0	0	3
Cobetia	0	2	9	2	0	0	1	0	0	1	3	1
Cohaesibacter	0	1	0	2	0	0	1	3	0	0	0	0
Cohnella	6	1	1	1	2	3	1	0	4	2	3	0
Collimonas	0	2097	243	2342	1	1510	23	2629	1	1346	37	1915
Collinsella	0	3	1	2	0	3	0	2	0	0	0	1
Colwellia	2	0	5	2	6	0	4	2	9	1	5	0
Comamonas	3	35	225	53	6	17	1789	49	1	28	2197	37
Conexibacter	4	11	1	33	12	13	2	38	2	5	4	25
Confluentimicrobium	0	1	1	3	0	0	0	3	0	2	1	2
Congregibacter	1	0	0	0	0	0	2	1	0	0	2	1
Coprothermobacter	1	0	3	0	0	0	0	0	3	0	0	0
Coraliomargarita	1	1	1	0	1	0	1	0	0	0	0	1
Corallococcus	0	487	2	630	1	413	14	697	0	396	14	440
Coriobacteriaceae	0	1	0	1	0	0	0	1	0	0	0	0
Coriobacterium	35	0	14	0	16	1	2	0	10	0	0	1
Corynebacteriaceae	0	0	0	1	0	0	0	0	0	0	1	0
Corynebacterium	22	95	67	171	11	73	156	151	8	88	257	104
Coxiella	0	0	45	0	1	0	0	0	0	1	0	0
Crassaminicella	7	0	3	0	6	0	0	0	2	0	0	0
Crateriforma	0	1	0	1	1	1	0	0	0	0	0	1
Crenobacter	0	6	0	4	0	1	1	2	0	1	1	2
Crinalium	0	1	0	0	0	1	0	0	1	0	0	1
Croceibacter	0	0	1	1	3	0	0	0	1	0	0	0
Croceicoccus	0	7	1	55	0	5	3	40	0	2	6	44
Crocosphaera	1	0	0	0	3	1	0	0	2	0	0	0
Cronobacter	1	7	3	15	2	3	3	7	0	2	12	6
Cryobacterium	0	8	2	9	2	12	4	8	1	7	2	3
Cupriavidus	2	1024	2470	1155	2	839	6613	1335	4	776	8613	909
Curtobacterium	0	6	6	16	0	3	8	22	1	9	7	6
Curvibacter	0	1	1	3	0	0	3	0	0	0	1	0
Cutibacterium	7	5	3716	41	3	8	812	38	10	7	1349	15
Cyanobacterium	2	0	0	0	1	0	0	1	1	0	1	1
cyanobacterium	2	0	2	0	4	0	0	1	0	1	0	0
Cyanobium	0	1	1	7	0	1	0	4	0	3	3	3
Cyanothece	0	0	1	0	1	0	1	0	0	1	0	1
Cyclobacterium	4	0	3	0	1	0	1	0	0	1	1	0
Cycloclasticus	0	0	0	0	0	0	0	0	0	0	0	1
Cylindrospermum	1	1	1	0	1	0	0	0	1	0	0	0
Cystobacter	0	2	2	7	0	1	3	5	0	4	4	5
Cytophaga	1	1	0	0	0	0	0	1	1	0	0	0
Cytophagales	1	0	2	0	1	1	0	1	3	0	1	0
Dactylococcopsis	0	0	0	0	0	0	1	1	0	0	0	0
Dechloromonas	0	3	1	6	0	2	1	6	0	5	2	2
Deferribacter	7	1	3	0	6	0	0	0	3	0	0	0
Defluviimonas	0	0	3	6	0	1	3	6	0	0	1	5
Defluviitoga	9	0	23	1	8	0	1	1	4	0	0	0
Dehalobacter	0	0	0	0	1	1	0	1	0	0	0	0
Dehalobacterium	8	0	3	0	3	0	0	1	4	0	0	0
Dehalococcoides	1	0	1	0	0	0	0	2	1	1	0	1
Dehalogenimonas	0	0	7	1	0	0	921	0	0	0	830	0
Deinococcus	17	131	37	132	15	83	30	110	3	58	49	107
Delftia	1	6	48	15	2	9	568	6	0	2	706	9
Denitratisoma	0	3	27	5	0	0	8	6	0	3	3	3
Denitrobacterium	0	0	2	2	0	0	2	0	0	0	0	0
Denitrovibrio	1	0	0	0	1	0	0	0	1	0	0	0
Dermabacter	0	0	1	0	0	0	0	0	0	2	0	1
Dermacoccus	0	0	0	2	0	1	1	0	0	1	10	1
Dermatophilus	0	0	0	0	1	0	1	1	0	0	0	0
Desulfallas	6	0	1	1	4	0	0	0	1	1	0	0
Desulfarculus	2	14	0	9	0	9	0	6	0	7	3	8
Desulfatibacillum	0	0	0	1	0	0	2	1	0	0	1	0
Desulfitobacterium	9	0	6	0	4	0	0	0	6	0	0	0
Desulfobacca	1	0	2	0	1	0	0	1	1	0	1	1
Desulfobacter	2	1	1	5	0	0	1	10	1	1	0	7
Desulfobacterium	2	0	5	1	1	1	0	0	1	0	1	0
Desulfobacula	1	0	1	0	0	1	0	0	0	0	1	1
Desulfocapsa	1	0	0	0	0	0	0	0	1	0	0	0
Desulfococcus	1	0	0	1	0	0	2	2	0	0	3	1
Desulfocurvibacter	0	2	0	2	0	0	1	1	0	0	2	0
Desulfofarcimen	22	0	3	1	23	1	1	0	28	0	0	0
Desulfoglaeba	0	0	4	1	0	1	0	2	0	0	0	2
Desulfohalobium	1	0	3	1	1	1	0	0	0	0	0	0
Desulfomicrobium	0	1	2	2	0	1	2	1	0	1	3	1
Desulfomonile	1	0	4	0	0	1	0	1	0	2	1	0
Desulfosarcina	1	1	24	4	1	1	511	2	0	0	694	1
Desulfosporosinus	6	0	4	0	3	0	1	0	6	0	0	0
Desulfotalea	0	0	15	1	0	0	0	0	1	0	0	0
Desulfotomaculum	8	0	15	0	5	1	0	1	6	1	1	0
Desulfovibrio	2	20	22	49	2	11	21	52	0	12	27	23
Desulfurella	1	0	7	0	3	0	2	0	0	0	0	0
Desulfurispirillum	14	0	7	1	7	0	0	0	5	0	0	0
Desulfurivibrio	0	0	7	5	0	1	2	2	0	0	3	0
Desulfurobacterium	1	0	0	0	0	0	0	0	2	0	0	0
Desulfuromonas	0	5	3	7	0	1	9	1	0	3	2	6
Devosia	0	666	16	728	0	567	11	801	2	525	14	654
Devriesea	0	1	1	0	0	0	0	1	0	0	0	0
Dialister	0	0	2	0	1	0	0	0	0	0	0	1
Diaminobutyricimonas	0	2	0	3	0	2	0	3	0	0	3	0
Diaphorobacter	0	0	55	2	0	1	1763	2	0	1	1829	2
Dichelobacter	0	0	30	0	0	0	2	0	0	0	0	0
Dickeya	6	445	866	643	8	396	48	650	5	342	82	467
Dictyoglomus	3	0	0	0	0	0	1	0	6	0	1	0
Dietzia	0	11	1	12	0	2	2	10	0	11	4	7
Dinoroseobacter	0	2	3	5	0	0	1	2	0	2	0	0
Dokdonella	0	1	11	2	0	2	11	3	0	3	9	4
Dokdonia	9	0	2	0	3	0	1	0	4	0	0	1
Dolichospermum	0	0	2	0	2	1	0	0	1	0	0	0
Dolosigranulum	17	0	6	0	8	0	0	0	9	0	0	0
Draconibacterium	1	0	5	0	1	0	0	0	1	0	0	0
Dyadobacter	3	0	2	2	0	0	0	2	2	0	0	3
Dyella	0	316	66	452	0	346	409	509	0	346	575	368
Dysosmobacter	1	0	0	0	3	0	0	0	0	0	0	0
Echinicola	5	1	2	0	2	1	0	0	1	1	1	1
Ectothiorhodospira	0	3	1	0	0	2	3	2	0	0	5	0
Ectothiorhodospiraceae	0	0	8	0	0	0	0	0	0	0	0	1
Edaphobacter	0	0	0	2	1	0	0	0	0	0	1	0
Edwardsiella	3	4	2	8	1	4	5	5	1	1	1	5
Eggerthella	0	1	657	3	0	3	946	1	0	0	1227	1
Egibacter	0	1	4	13	0	0	1	3	0	0	4	1
Egicoccus	0	8	0	9	0	1	1	6	0	4	0	1
Ehrlichia	4	0	4	0	9	0	0	0	11	0	0	0
Eikenella	0	2	0	5	0	0	10	1	0	0	14	0
Elizabethkingia	13	0	45	1	16	0	0	1	8	0	3	0
Elusimicrobium	0	0	11	0	0	0	0	0	0	0	0	0
Emcibacter	0	1	7	9	0	1	0	6	1	0	0	4
Empedobacter	11	0	0	0	14	0	0	1	6	0	0	0
Endomicrobium	2	1	0	0	0	0	0	1	0	0	0	0
endosymbiont	8	1	471	4	3	2	2	2	7	0	2	2
Endozoicomonas	1	1	16	0	0	1	2	0	0	0	2	0
Ensifer	0	15	2	34	0	12	9	29	1	5	11	21
Enterobacter	6	35	613	39	3	24	62	38	3	23	102	21
Enterobacteriaceae	0	0	0	2	0	1	2	0	0	0	1	0
Enterococcus	159	3	228987	39	92	4	4	13	75	4	114	6
Entomoplasma	3	0	1	0	4	0	0	0	3	0	1	0
Ephemeroptericola	3	6	32	6	2	8	0	6	2	5	0	7
Epibacterium	0	0	0	0	0	1	0	0	0	2	0	1
Epidermidibacterium	0	1	0	5	0	1	2	2	0	2	2	1
Ereboglobus	0	1	3	9	0	1	1	5	0	0	0	6
Erwinia	10	1	26	4	15	1	31	6	17	2	38	5
Erysipelothrix	10	0	7	1	4	0	0	0	7	0	0	0
Erysipelotrichaceae	2	0	1	0	2	0	0	1	0	0	0	0
Erythrobacter	0	17	10	223	1	11	15	168	0	9	24	162
Escherichia	36	342	1164	486	31	229	45	468	24	138	73	430
Ethanoligenens	4	0	0	3	1	0	0	1	0	1	0	4
Eubacterium	0	3	1	2	1	0	2	1	0	0	2	1
Euhalothece	0	0	2	0	1	1	0	0	0	0	0	0
Euzebya	0	2	4	16	1	5	7	12	0	2	5	8
Euzebyella	1	1	0	1	1	0	0	0	0	1	0	0
Exiguobacterium	14	0	5	0	12	1	0	1	9	0	0	1
Ezakiella	1	0	0	0	1	0	0	0	0	0	0	0
Fabibacter	4	0	2	0	5	1	0	0	3	0	0	0
Faecalibacterium	4	1	3	2	1	2	1	2	4	1	2	1
Faecalibaculum	0	0	1	2	0	0	1	0	0	0	1	0
Faecalitalea	0	0	0	0	2	0	0	0	0	0	0	0
Fastidiosipila	1	0	0	0	0	0	0	1	3	0	0	0
Fermentimonas	2	0	1	0	3	0	0	0	20	0	0	0
Ferrimonas	0	1	7	1	0	0	1	0	0	1	5	1
Ferriphaselus	0	0	1	2	0	2	0	0	0	2	0	0
Ferrovibrio	1	3	15	3	0	1	0	4	1	3	4	6
Fervidobacterium	1	0	2	0	0	0	0	0	0	0	0	0
Fibrella	0	2	4	0	0	0	3	3	0	3	4	0
Fibrobacter	0	0	10	1	0	1	0	2	0	0	1	0
Fictibacillus	107	1	98	1	58	1	1	1	44	0	2	0
Filifactor	3	0	1	0	0	0	0	0	1	0	0	0
Filimonas	0	0	0	0	0	0	0	0	3	0	1	1
Fimbriimonas	0	0	0	3	0	0	1	4	0	1	2	0
Finegoldia	3	0	2	49	3	0	0	0	3	1	15	0
Fischerella	1	1	1	2	4	0	1	0	2	0	1	0
Flagellimonas	0	0	1	0	0	0	0	1	1	0	1	0
Flammeovirga	30	0	25	0	7	0	1	1	6	1	2	0
Flammeovirgaceae	2	1	4	2	1	0	0	3	2	0	0	7
Flaviflexus	0	0	1	5	0	0	3	3	0	0	3	2
Flavihumibacter	0	0	0	0	0	0	1	0	0	1	1	0
Flavisolibacter	2	3	3	2	2	1	0	5	2	3	0	5
Flavivirga	6	1	2	0	12	0	0	1	9	1	0	0
Flavobacteriaceae	13	2	6	0	12	2	0	2	9	2	1	0
Flavobacterium	73	5	47	4	64	1	4	8	59	4	3	1
Flavonifractor	0	1	0	1	0	0	3	1	1	0	3	0
Flexistipes	2	1	7	1	1	0	0	0	0	0	0	0
Flintibacter	0	0	0	0	0	0	0	0	0	0	2	0
Fluoribacter	2	0	0	0	1	0	0	0	1	0	0	0
Fluviibacterium	0	1	0	7	0	0	5	6	1	0	2	3
Fluviicola	1	0	1	0	0	0	0	0	0	1	0	0
Formosa	10	2	16	1	10	1	0	1	12	0	1	0
Francisella	23	2	307	3	13	0	3	2	12	1	7	3
Frankia	1	34	8	46	1	16	8	44	0	20	15	57
Frankineae	0	0	1	0	0	0	2	0	0	1	2	1
Frateuria	0	1	28	4	0	0	10	4	0	2	8	1
Friedmanniella	0	11	8	28	0	3	11	17	0	5	4	15
Frischella	0	0	1	0	1	1	0	0	1	0	0	0
Frondihabitans	0	51	0	49	1	41	5	32	0	41	5	49
Fuerstia	1	0	22	2	0	2	2	1	2	2	0	1
Fusobacterium	49	0	15	10	43	2	2	2	44	1	5	0
Gallaecimonas	0	1	4	1	0	0	0	1	0	0	1	0
Gallibacterium	2	0	0	0	1	0	0	0	2	0	0	0
Gallionella	0	2	36	5	0	4	1	3	0	7	0	1
gamma	0	1	38	0	0	1	3	3	1	0	4	1
Gammaproteobacteria	1	0	1	0	3	0	2	0	0	0	11	0
Gardnerella	1	1	0	1	3	0	0	0	1	0	0	0
Geitlerinema	0	2	1	2	1	0	1	1	1	0	0	1
Gemella	11	0	3	729	2	0	0	0	8	1	291	1
Geminocystis	10	1	3	2	7	0	0	0	12	0	2	1
Gemmata	1	4	6	11	1	7	10	14	1	6	8	6
Gemmataceae	0	2	1	9	0	1	3	4	0	3	0	8
Gemmatimonas	38	0	37	2	26	3	2	0	17	1	1	1
Gemmatirosa	0	32	4	29	0	12	3	20	0	9	3	10
Gemmobacter	0	0	0	7	0	0	2	6	0	1	2	1
Geoalkalibacter	7	21	87	13	3	7	3	19	2	7	4	8
Geobacillus	108	0	1098	0	56	1	1	2	35	1	0	0
Geobacter	3	7	574	26	9	4	1724	18	3	2	2551	14
Geodermatophilus	0	1	2	1	0	1	3	5	0	1	6	3
Georgenia	0	7	4	13	0	11	13	14	0	5	10	16
Georhizobium	0	1	2	0	0	0	1	0	0	0	0	1
Geosporobacter	9	0	2	0	8	0	1	0	6	0	0	0
Geovibrio	1	0	1	0	0	0	0	0	0	0	0	0
Gibbsiella	1	0	0	2	0	1	3	3	0	0	1	0
Gilliamella	3	0	5	0	3	0	0	0	1	0	2	0
Gillisia	2	0	2	0	4	0	0	0	3	0	0	0
Gilvibacter	2	0	1	0	0	0	1	0	0	1	2	0
Gimesia	1	0	0	0	0	0	0	0	0	0	0	0
Glaciecola	1	0	1	1	1	0	1	0	0	0	0	1
Glaesserella	1	0	21	0	1	0	0	0	0	0	0	1
Gloeobacter	0	1	2	6	0	1	4	6	1	0	2	2
Gloeocapsa	0	0	0	1	0	0	0	1	0	1	1	0
Gloeomargarita	19	0	30	0	13	0	2	1	6	1	0	1
Gloeothece	9	0	2	0	2	0	0	2	7	1	1	1
Gluconacetobacter	0	0	0	8	1	4	3	8	0	4	2	7
Gluconobacter	1	11	2	11	0	3	3	11	1	1	4	6
Glutamicibacter	0	197	1	235	0	195	7	252	0	163	4	173
Glycocaulis	0	1	5	4	1	0	49	1	0	0	79	2
Gordonia	1	18	8	45	0	17	16	47	0	29	21	44
Gordonibacter	0	2	0	4	0	3	1	1	0	2	0	3
Gottschalkia	2	0	3	1	3	0	0	0	4	0	0	0
Gracilibacillus	212	0	21	1	201	1	1	0	204	1	0	0
Gramella	6	0	4	2	5	2	1	2	2	0	0	1
Granulibacter	0	1	0	11	1	0	3	6	0	1	1	4
Granulicella	1	5	1	6	0	0	5	4	0	1	3	3
Granulosicoccus	0	0	2	0	0	0	0	1	0	0	0	2
Grimontia	0	0	25	0	0	0	1	1	0	0	1	0
Gryllotalpicola	0	2	2	4	0	4	5	1	0	1	5	3
Gudongella	0	0	1	0	0	0	0	0	0	0	0	0
Guyparkeria	11	0	28	3	16	1	10	1	5	0	9	1
Gynuella	0	0	7	0	0	0	1	1	0	0	1	0
Haematobacter	0	2	0	4	0	1	0	2	0	1	1	1
Haematospirillum	0	520	5	695	0	508	0	884	1	507	0	607
Haemophilus	5	0	21	2	2	1	2	3	3	1	0	4
Hafnia	1	2	1	1	1	3	2	3	0	0	1	1
Hahella	2	1	12	1	1	1	3	4	1	0	6	4
Halanaerobium	5	1	2	0	1	1	0	1	4	0	0	0
Halarcobacter	16	1	1	1	9	0	0	0	10	0	0	0
Haliangium	4	13	4	31	0	13	2	21	2	7	6	17
Halieaceae	0	1	9	2	0	0	4	0	0	2	5	1
Halioglobus	0	2	105	7	0	2	811	6	1	0	1107	8
Haliscomenobacter	3	0	1	0	0	0	1	0	0	0	1	0
Haloactinobacterium	0	1	0	9	0	4	3	13	0	4	1	12
Halobacillus	51	1	14	7	24	1	0	2	12	0	0	7
Halobacteriovorax	1	1	4	0	4	0	1	2	2	0	0	0
Halobacteroides	3	0	3	1	5	0	1	0	24	0	0	0
Halocella	827	0	71	2	1077	0	0	2	857	0	0	0
Halomicronema	0	0	1	0	1	1	0	1	0	1	1	0
Halomonas	4	34	34	46	3	21	65	52	1	20	99	32
Halorhodospira	0	1	16	3	0	1	15	3	0	2	33	0
Halotalea	2	0	74	14	0	4	873	10	0	1	1169	8
Halothece	0	0	0	0	1	0	0	0	0	0	0	0
Halothermothrix	4	0	6	0	5	2	0	0	3	1	1	0
Halothiobacillus	0	2	3	11	0	0	3	7	0	1	0	11
Halovulum	0	4	3	7	0	3	2	3	0	3	0	6
Hartmannibacter	0	5	6	4	0	0	11	2	0	1	10	6
Hathewaya	11	0	2	0	8	0	0	1	2	0	0	0
Helicobacter	29	2	41	6	21	5	4	10	14	8	8	3
Heliobacterium	0	0	1	0	0	1	1	1	0	1	1	0
Heliorestis	8	1	8	0	7	0	0	0	6	1	0	0
Herbaspirillum	0	97	32	182	0	97	22	173	0	106	28	141
Herbinix	1	0	3	0	1	0	0	0	0	1	0	0
Herminiimonas	0	12	0	14	0	2	0	14	1	2	3	17
Hippea	2	0	0	0	1	0	0	1	4	1	1	1
Hirschia	2	1	3	1	5	0	0	1	2	4	1	0
Histophilus	3	0	6	0	2	0	0	0	1	0	0	0
Hoeflea	0	1	1	1	0	2	0	3	1	1	2	2
Hoyosella	0	0	0	1	0	0	0	3	0	0	1	2
Humibacter	0	3	1	6	0	2	3	0	2	0	0	0
Hungateiclostridium	25	0	12	1	15	0	0	2	14	0	0	1
Hungatella	2	0	0	0	1	1	0	0	2	0	0	0
Hydrocarboniclastica	1	0	0	0	0	0	0	2	1	1	1	1
Hydrogenobacter	0	0	2	0	0	0	0	0	0	0	0	0
Hydrogenobaculum	2	0	2	0	1	0	0	0	0	0	0	0
Hydrogenophaga	4	15	4180	28	0	10	25502	42	0	14	30708	26
Hydrogenophilus	0	1	3	1	0	3	0	2	0	1	0	0
Hydrogenovibrio	1	0	2	0	1	2	1	1	0	0	1	0
Hylemonella	0	30	0	30	0	12	5	21	0	14	10	10
Hymenobacter	4	12	17	15	4	7	21	18	1	10	19	13
Hypericibacter	0	104	9	111	0	76	9	133	0	76	3	87
Hyphomicrobium	1	6	2	12	0	2	2	6	1	3	8	5
Hyphomonas	0	469	3	700	1	595	6	836	0	515	3	572
Iamiaceae	0	5	0	8	0	1	1	9	1	2	4	5
Ichthyobacterium	1	0	0	0	2	0	0	2	1	0	0	0
Idiomarina	0	0	4	2	1	1	3	1	0	0	1	0
Idiomarinaceae	0	2	4	0	0	1	0	0	0	1	0	1
Ignavibacterium	1	0	2	0	1	0	0	0	2	0	0	0
Ilumatobacter	0	0	2	4	0	0	0	2	0	1	2	1
Ilyobacter	5	2	1	0	11	1	0	0	5	0	0	1
Immundisolibacter	0	2	10	12	0	1	16	5	0	0	12	5
Indioceanicola	0	5	9	27	0	1	3	20	0	0	6	18
Inhella	0	9	12	15	0	2	2	16	0	2	3	7
Intestinibaculum	3	0	1	0	1	0	1	0	0	0	0	0
Intrasporangium	0	1	1	3	0	1	1	1	0	2	0	2
Iodobacter	0	0	1	1	1	1	3	0	0	0	4	0
Isoptericola	0	20	0	20	0	15	3	26	0	21	1	21
Isosphaera	0	1	0	2	0	1	1	1	0	1	1	1
Izhakiella	1	1	2	3	0	0	2	0	0	0	0	0
Janibacter	0	6	3	16	0	1	3	7	0	5	5	4
Jannaschia	0	0	1	2	0	0	3	3	0	0	0	1
Janthinobacterium	8	39	13746	58	1	25	10243	51	2	25	16584	35
Jatrophihabitans	0	2	1	0	0	2	0	3	0	0	0	2
Jeongeupia	0	1	742	12	0	5	5150	13	0	5	6175	11
Jeotgalibaca	6	0	2	3	11	3	0	0	9	0	5	0
Jeotgalibacillus	6	0	4	0	2	0	0	0	2	0	1	0
Jeotgalicoccus	18	0	7	0	7	0	0	0	7	0	0	0
Jiangella	0	48	1	53	0	32	7	65	0	29	4	36
Jonesia	0	0	0	0	0	0	0	2	0	0	0	1
Jonquetella	0	0	0	0	0	0	0	0	0	0	2	0
Kangiella	0	2	3	1	0	0	0	0	1	1	1	0
Kerstersia	3	3	1149	6	0	5	1071	5	0	2	2119	3
Ketobacter	0	0	1	2	0	0	1	1	0	0	0	0
Ketogulonicigenium	0	1	2	7	0	4	3	3	0	0	3	3
Kibdelosporangium	0	9	5	9	0	7	4	8	0	13	11	5
Kineobactrum	0	2	9	16	0	0	3	10	0	0	5	14
Kineococcus	0	3	2	6	0	0	3	6	0	2	8	1
Kingella	1	0	0	0	0	1	0	1	2	0	1	0
Kiritimatiella	0	0	1	0	0	0	0	0	0	0	2	0
Kiritimatiellaeota	0	34	2	31	0	21	0	48	0	14	1	16
Kitasatospora	3	12	7	38	0	12	48	30	0	11	116	18
Klebsiella	981	152	2227	791	549	328	1027	1239	222	54	1774	367
Kluyvera	0	0	0	0	0	0	1	0	0	0	1	2
Kocuria	0	9	8	18	0	4	2	18	1	7	9	19
Komagataeibacter	2	31	37	22	20	24	18	31	2	21	13	37
Kordia	8	0	2	0	5	0	2	1	7	0	0	0
Kosakonia	22	1	10	5	20	3	5	3	11	2	3	3
Kosmotoga	0	0	3	0	1	0	1	0	0	0	1	0
Kozakia	0	1	1	0	0	2	0	3	0	0	7	4
Kribbella	0	10	1	25	0	9	4	19	0	9	7	9
Ktedonosporobacter	0	0	1	0	1	2	0	2	4	0	0	1
Kurthia	24	0	19	1	19	0	0	1	14	0	0	1
Kushneria	1	4	11	11	0	3	57	13	1	4	79	12
Kutzneria	0	3	4	6	0	4	2	13	0	2	2	7
Kyrpidia	0	0	0	1	0	0	0	0	0	0	0	1
Kytococcus	0	3	1	0	0	0	2	2	0	2	2	1
Labilibaculum	3	0	0	0	6	1	0	0	1	0	0	0
Labilithrix	0	2	6	12	0	2	6	11	0	2	5	5
Labrenzia	0	0	7	14	0	2	2	9	0	2	6	9
Labrys	0	4	2	17	0	2	2	18	0	6	8	21
Laceyella	6	0	3	0	6	0	0	1	4	1	0	0
Lachnoanaerobaculum	0	0	0	1	1	0	1	0	0	0	0	0
Lachnoclostridium	6	1	2	0	4	3	0	1	1	0	0	1
Lachnospira	0	2	2	1	0	0	0	3	1	1	0	1
Lachnospiraceae	36	1	8	3	17	1	2	0	14	1	0	0
Lacimicrobium	0	0	0	0	0	0	0	1	0	0	1	0
Lacinutrix	14	1	3	0	9	0	1	1	4	1	0	2
Lactobacillus	2026	17	1912	81	2262	8	7	31	1743	10	35	15
Lactococcus	54	5	24424	7	46	0	4	4	55	3	19	4
Lacunisphaera	0	0	2	5	0	1	1	8	0	2	2	4
Laribacter	12	0	8116	3	1	1	19800	5	1	4	27130	6
Lautropia	0	18	30	14	1	7	0	16	0	6	2	9
Lawsonella	0	1	3	0	0	0	2	0	0	0	4	0
Lawsonia	4	0	7	0	4	0	0	0	1	0	0	0
Leadbetterella	0	0	1	0	1	0	0	0	0	0	0	0
Leclercia	2	1	5	2	0	6	1	4	2	4	2	2
Legionella	21	5	149	8	15	7	4	8	27	4	8	5
Leifsonia	0	4	5	9	0	1	0	7	0	4	2	3
Leisingera	0	0	2	15	1	2	4	14	0	1	18	6
Lelliottia	0	2	2	1	0	1	2	4	1	1	0	2
Leminorella	0	0	0	0	0	0	0	0	0	0	1	0
Lentibacillus	26	1	18	0	17	0	0	0	15	0	0	0
Lentilitoribacter	0	0	1	0	0	0	0	0	0	2	1	0
Lentzea	0	4	1	15	0	6	7	17	0	3	12	5
Leptolyngbya	7	0	13	1	3	3	2	1	3	0	2	2
Leptospira	39	5	42	25	37	21	12	27	16	1	24	22
Leptospirillum	0	0	0	2	0	0	1	0	0	0	0	0
Leptothrix	0	53	6	45	0	35	6	42	0	26	7	34
Leptotrichia	12	1	13	2	14	1	0	3	15	6	0	2
Leucobacter	0	4	0	8	0	2	1	10	0	4	2	6
Leuconostoc	18	0	5878	1	14	1	0	1	9	0	5	0
Libanicoccus	0	0	0	3	0	0	1	3	0	0	1	4
Liberibacter	24	0	22	0	9	0	0	0	11	0	0	0
Limihaloglobus	0	0	0	0	0	0	0	0	0	0	1	0
Limnochorda	1	1	2	3	0	2	0	1	1	2	0	2
Limnohabitans	0	0	1	0	0	0	1	4	0	1	4	1
Listeria	730	4	118	4	643	2	3	3	453	1	1	3
Litoreibacter	0	0	2	4	0	1	1	3	0	3	2	1
Litoricola	0	0	8	1	0	0	1	0	0	0	2	0
Litorilituus	2	0	1	0	5	0	0	0	8	0	0	0
Longibaculum	2	0	1	0	4	0	0	0	2	0	0	0
Lonsdalea	0	1	3	2	0	0	100	3	0	0	209	1
Luteibacter	0	8	4	15	1	3	287	19	0	4	363	20
Luteimicrobium	0	2	0	1	0	1	3	4	0	1	4	5
Luteimonas	0	15	773	44	0	7	198	37	0	4	330	26
Luteipulveratus	0	4	1	6	1	2	1	5	0	3	1	6
Luteitalea	0	7	1	29	0	2	8	20	0	3	16	26
Lutibacter	2	0	0	0	0	0	0	1	2	0	0	0
Lysinibacillus	1087	1	129	6	1068	2	2	1	1073	0	0	1
Lysinimonas	0	0	0	1	0	0	0	1	0	0	1	1
Lysobacter	1	49	3429	132	2	41	1342	120	0	24	2056	121
Macrococcus	4	0	4	5	13	0	0	0	8	2	1	1
Mageeibacillus	2	0	1	0	2	0	0	0	1	0	0	0
Magnetococcus	0	0	3	0	0	0	0	0	1	0	1	0
Magnetospira	0	0	0	2	0	1	2	6	1	0	1	0
Magnetospirillum	0	8	5	25	1	9	103	22	0	6	157	10
Mahella	20	0	6	0	11	0	0	1	4	0	0	0
Mannheimia	6	0	63	1	2	0	2	0	0	0	1	0
Maribacter	12	1	3	2	9	0	0	0	12	0	1	2
Maribius	0	1	0	8	0	2	0	7	0	0	1	4
Maricaulis	0	0	0	15	0	0	0	6	0	0	0	9
Marichromatium	0	2	0	1	0	1	2	1	0	0	3	0
Mariniblastus	1	0	0	0	0	1	0	0	0	0	0	0
Mariniflexile	0	0	0	0	2	0	0	0	1	0	0	0
Marinilactibacillus	3	0	1	0	3	0	0	0	3	0	0	0
Marinirhabdus	2	0	0	0	2	0	0	0	1	0	0	0
Marinithermus	0	0	0	1	1	0	2	0	0	0	0	0
Marinobacter	3	414	44	536	0	348	26	534	0	342	55	427
Marinobacterium	0	1	0	5	0	0	3	5	0	0	4	6
Marinomonas	4	0	4	2	6	0	3	4	7	1	0	0
Marinovum	0	0	2	8	0	2	5	9	0	0	1	3
Mariprofundus	0	0	1	0	0	0	0	0	0	0	1	0
Marisediminicola	0	2	1	2	0	1	1	0	0	0	1	2
Maritalea	0	0	6	0	0	0	1	0	1	0	0	0
Marivirga	5	0	1	0	2	0	0	0	0	0	0	0
Marmoricola	0	1	0	0	0	3	1	4	0	2	3	1
Martelella	0	18	27	25	0	9	1042	37	0	14	1168	38
Massilia	7	155	210	241	1	89	91	200	5	86	204	130
Massilistercora	0	0	0	1	0	0	0	0	0	0	0	0
Megamonas	5	0	5	0	8	0	0	1	18	0	0	1
Megasphaera	0	0	1	1	0	0	1	2	0	0	0	1
Meiothermus	4	0	9	1	4	1	2	2	2	1	1	3
Melaminivora	0	1	34	7	0	1	36	7	0	1	41	1
Melioribacter	0	0	6	0	0	0	0	0	1	0	0	0
Melissococcus	0	0	1	0	1	0	0	0	0	0	0	0
Melittangium	0	31	1	36	0	10	6	27	0	30	7	18
Mesoplasma	12	1	1	0	8	0	0	1	12	0	0	2
Mesorhizobium	20	281	31	428	11	233	63	416	6	182	124	345
Mesotoga	0	0	5	0	0	0	0	0	0	0	0	0
Metakosakonia	0	0	0	0	1	0	0	0	0	0	0	0
Methylacidiphilum	1	0	0	0	2	0	0	0	1	0	0	0
Methylibium	0	2	1032	5	0	3	796	4	1	1	1081	3
Methylobacillus	0	461	9	470	0	252	0	445	0	258	0	378
Methylobacterium	1	59	80	169	0	46	52	151	0	47	89	119
Methylocaldum	0	36	41	33	0	14	4	33	0	12	9	26
Methyloceanibacter	0	2	1	11	0	0	5	11	0	2	5	9
Methylocella	0	4	14	9	0	2	2	8	0	2	7	4
Methylococcus	0	2	11	4	0	2	62	0	0	2	146	1
Methylocystis	0	41	12	91	1	45	5	75	0	39	3	43
Methylomicrobium	3	4	7	2	1	3	3	1	1	0	4	1
Methylomonas	1	4	119	6	0	6	5	8	2	0	6	2
Methylomusa	1	0	0	0	0	1	0	0	0	0	1	0
Methylophaga	0	0	10	0	0	1	8	0	0	1	10	0
Methylophilus	1	0	0	0	1	0	2	1	0	0	1	1
Methylorubrum	1	403	3	553	0	263	18	399	0	110	13	387
Methylosinus	0	9	3	20	0	7	9	11	0	3	21	12
Methylotenera	1	1	2	1	1	1	0	0	0	1	0	0
Methyloversatilis	0	3	0	2	0	1	4	1	0	2	7	1
Methylovirgula	0	12	1	16	0	11	2	21	0	14	5	12
Methylovorus	2	392	0	544	0	471	1	737	0	434	0	461
Methylovulum	4	1	9	1	4	0	0	1	2	0	1	0
Micavibrio	7	0	19	0	14	0	0	1	6	0	1	1
Microbacterium	5	141	26	206	3	86	37	214	3	102	47	161
Microbulbifer	7	1	5	7	2	3	15	5	1	5	11	8
Microcella	0	3	1	4	0	1	1	3	0	0	2	3
Microchaete	0	0	1	0	0	2	0	1	6	1	0	0
Micrococcus	0	3	3	24	0	4	5	14	0	2	6	11
Microcoleus	0	0	0	0	0	0	1	1	0	0	0	0
Microcystis	731	1	57	0	867	1	1	1	644	0	0	1
Microlunatus	1	14	3	16	0	13	12	19	0	14	8	13
Micromonospora	1	113	56	186	1	61	876	190	2	57	1291	107
Micropruina	0	0	4	8	0	2	4	7	0	3	1	3
Microterricola	0	6	3	16	0	6	2	9	0	2	3	8
Microvirga	0	3	11	67	0	2	19	35	0	6	16	51
Microvirgula	0	9	0	17	0	0	17	26	0	8	15	14
Minicystis	0	14	9	16	0	5	3	15	0	9	9	8
Miniimonas	3	4	124	3	0	6	702	4	0	1	1057	2
Mitsuaria	0	33	0	11	0	23	2	27	0	19	3	21
Mixta	0	20	3	20	0	7	10	24	1	9	14	14
Mobiluncus	0	0	0	0	0	0	1	0	0	0	1	0
Modestobacter	0	5	0	9	0	3	4	9	1	4	1	6
Mogibacterium	2	0	0	0	0	0	0	0	0	0	0	0
Moorea	6	0	2	1	6	0	0	2	2	0	1	1
Moorella	1	1	1	1	0	1	3	0	1	1	2	0
Moraxella	2	3	33	2	3	1	1	5	1	0	2	2
Moraxellaceae	0	0	22	1	1	0	0	0	1	0	1	1
Morganella	73	0	100	1	106	0	6	1	97	1	6	1
Moritella	2	1	3	0	4	0	2	1	2	0	0	0
Mucilaginibacter	11	3	1801	4	11	4	6	2	9	3	3	8
Mucinivorans	0	0	1	0	0	1	0	1	1	0	0	0
Murdochiella	4	0	4	1	2	0	0	0	1	0	0	0
Muribaculaceae	0	0	0	0	2	0	0	1	0	0	1	1
Muribaculum	1	0	0	1	1	1	0	2	2	1	1	0
Muricauda	0	1	0	0	1	1	0	1	1	0	0	1
Muriicola	0	0	4	0	0	0	0	0	0	0	0	0
Mycetocola	1	0	0	1	0	0	0	1	0	2	1	1
Mycoavidus	1	6	6	6	0	4	0	9	0	2	0	6
Mycobacterium	8	263	45	320	18	158	81	337	9	169	102	218
Mycobacteroides	0	5	5	16	0	5	4	20	0	4	5	15
Mycolicibacillus	0	1	1	1	0	0	0	1	0	0	0	0
Mycolicibacter	0	13	3	26	0	11	6	29	0	15	2	15
Mycolicibacterium	9	179	56	320	9	110	271	311	4	123	334	228
Mycoplasma	181	5	68	0	130	2	2	3	118	3	7	3
Myroides	11	0	2	1	6	0	0	3	5	1	3	1
Myxococcus	3	642	11	770	1	498	76	851	0	379	155	570
Nakamurella	1	30	3	41	0	24	9	43	0	21	16	29
Natranaerobius	2	0	0	0	1	0	0	0	0	0	0	0
Nautilia	3	0	0	0	1	1	0	0	4	0	1	0
Ndongobacter	1	0	3	1	0	0	0	1	0	0	0	0
Neisseria	246	36	259	137	111	50	138	106	11	20	191	71
Neisseriaceae	1	1	5	0	1	1	0	1	1	0	0	0
Neoasaia	0	0	0	0	0	0	2	0	0	0	2	3
Neochlamydia	1	0	6	0	0	0	0	0	0	0	0	0
Neokomagataea	0	0	0	0	0	0	0	0	0	0	2	0
Neomicrococcus	0	1	0	0	0	0	0	0	0	0	0	0
Neorhizobium	0	4	4	19	0	8	6	14	0	4	4	21
Neorickettsia	0	0	1	1	0	0	0	0	0	0	0	0
Neptunomonas	1	0	0	2	0	0	3	0	0	0	2	0
Nesterenkonia	0	1	4	4	0	0	0	0	0	1	1	0
Niabella	1	136	1	160	0	98	2	182	2	85	4	89
Niastella	5	0	0	0	1	0	0	1	1	0	0	1
Nibribacter	1	0	1	0	0	0	1	0	0	0	0	1
Nibricoccus	0	1	1	2	0	0	1	0	0	0	0	0
Nissabacter	0	1	2	1	0	1	2	1	0	2	3	0
Nitratifractor	0	1	0	1	0	0	0	0	0	0	0	0
Nitratireductor	0	5	71	21	0	3	151	6	0	2	233	12
Nitratiruptor	1	0	0	0	1	0	0	0	2	0	1	1
Nitrincola	5	0	2	0	2	0	0	1	2	1	4	1
Nitrobacter	1	0	0	6	0	2	7	4	0	0	7	4
Nitrosococcus	0	1	2	4	0	0	1	6	1	0	2	4
Nitrosomonas	1	4	22	7	5	3	14	6	3	3	15	3
Nitrosospira	2	1	4	8	3	0	1	9	2	0	3	2
Nitrospira	3	3	544	7	0	2	1387	7	0	2	2044	2
Nitrospirillum	0	6	9	17	0	2	7	15	0	0	11	8
Niveispirillum	0	5	0	5	2	3	6	6	0	4	0	3
Nocardia	1	134	36	199	1	97	72	172	1	102	99	142
Nocardioides	8	161	37	204	3	82	469	172	5	95	584	125
Nocardiopsis	1	4	8	18	0	5	5	31	0	12	6	15
Nodularia	2	0	0	0	0	0	0	0	2	0	0	0
Nonlabens	13	1	5	2	8	2	2	2	11	2	0	2
Nonomuraea	2	548	11	814	0	336	18	465	0	164	19	484
Nordella	0	2	0	6	0	1	1	4	0	3	4	6
Nostoc	19	6	18	5	18	4	3	4	24	1	1	3
Nostocales	0	0	0	0	3	0	0	0	3	0	0	0
Novibacillus	21	0	4	0	28	1	1	0	13	0	1	0
Noviherbaspirillum	0	0	3	3	1	1	5	3	0	3	5	1
Novosphingobium	1	69	11	524	0	34	16	414	3	35	31	404
Obesumbacterium	0	0	0	0	1	0	0	1	0	0	0	1
Oblitimonas	0	2	28	0	1	1	0	2	1	0	3	1
Oceanicoccus	0	0	1	0	1	0	2	0	0	0	5	0
Oceanicola	0	1	1	12	0	1	1	3	0	0	4	15
Oceanihabitans	2	0	0	0	2	1	1	0	0	0	0	0
Oceanimonas	0	0	1	1	0	1	2	2	0	1	2	1
Oceanisphaera	1	0	0	0	0	0	0	0	0	1	0	0
Oceanispirochaeta	2	0	3	0	0	0	0	0	0	0	0	0
Oceanithermus	0	3	0	4	0	0	1	3	0	1	0	0
Oceanobacillus	50	0	25	0	35	0	2	1	32	0	0	0
Oceanospirillales	2	0	15	1	0	1	1	1	2	0	0	0
Ochrobactrum	1	4	5	13	2	2	5	10	0	2	5	8
Octadecabacter	1	5	6	2	1	0	6	6	0	1	12	2
Odoribacter	1	0	0	2	0	0	1	0	0	1	0	1
Oenococcus	51	1	14	0	52	0	0	0	59	1	1	2
Oerskovia	0	1	1	5	0	6	6	5	0	8	12	7
Oleiphilus	0	0	3	0	0	1	0	0	0	0	2	0
Oleispira	0	0	25	1	0	0	1	0	0	2	0	0
Oligella	0	5	64	5	0	4	0	4	0	5	1	7
Oligotropha	0	0	0	5	0	2	0	0	0	0	3	2
Olivibacter	0	0	0	0	0	0	0	0	1	0	1	0
Olleya	10	0	2	1	3	1	0	0	7	0	1	0
Olsenella	2	1	1	3	0	1	0	2	0	1	4	5
Opitutaceae	0	1	2	8	0	1	3	5	0	1	5	3
Opitutus	1	49	8	44	1	27	3	32	0	24	1	32
Orientia	5	0	8	1	4	0	0	0	0	0	0	0
Ornithinimicrobium	0	18	24	18	2	12	15	19	0	12	9	12
Ornithobacterium	0	0	2	0	1	0	0	0	2	0	0	0
Orrella	0	5	0	9	0	6	17	18	0	5	18	11
Oryzomicrobium	0	0	4	4	0	6	6	2	0	3	8	2
Oscillatoria	1	0	1	1	0	0	1	3	1	1	1	1
Oscillatoriales	0	0	1	0	1	0	0	2	0	0	1	0
Oscillibacter	0	0	0	0	0	0	0	0	0	0	1	0
Otariodibacter	4	0	0	0	1	0	0	0	0	0	0	0
Ottowia	0	6	10	12	0	4	6	7	1	4	5	5
Owenweeksia	0	0	0	0	2	0	0	0	1	0	0	0
Oxalobacter	0	3	23	4	0	2	0	8	0	3	0	8
Paenalcaligenes	0	2	5	10	1	0	0	11	0	1	0	9
Paenarthrobacter	0	1	0	0	0	0	1	0	0	0	0	0
Paenibacillaceae	1	0	1	0	0	0	0	1	0	0	0	0
Paenibacillus	7639	107	394	123	8548	72	70	144	7876	92	89	93
Paeniclostridium	41	0	8	1	75	0	0	0	71	0	0	0
Paenisporosarcina	52	0	23	0	43	1	0	0	26	1	1	0
Pajaroellobacter	0	0	0	0	0	0	0	0	0	0	0	1
Paludibacter	2	0	0	0	0	0	0	1	1	0	1	0
Paludisphaera	0	17	1	16	0	2	0	16	0	4	7	13
Panacibacter	3	0	1	0	1	0	0	0	2	0	0	0
Pandoraea	2	4060	417	5548	2	2513	4553	4256	0	1877	5092	3466
Pannonibacter	0	4	2	17	0	0	9	13	0	2	4	10
Pantoea	6	260	625	363	10	249	153	438	7	254	233	266
Parabacteroides	3	0	0	0	2	0	0	0	1	0	0	0
Paraburkholderia	6	25227	1081	17339	3	33724	99	19905	2	26043	121	11752
Parachlamydia	0	0	7492	0	0	0	0	0	0	0	5	0
Paraclostridium	2	0	1	0	6	0	0	0	2	0	0	1
Paracoccus	3	36	11	94	1	29	72	79	0	22	99	66
Paraflavitalea	0	0	2	0	0	0	0	0	1	0	0	0
Parageobacillus	443	0	2762	0	574	2	1	0	374	1	1	0
Paraglaciecola	3	1	14	1	7	1	3	2	3	0	1	1
Paraliobacillus	27	0	4	0	19	0	1	0	17	0	0	0
Paraoceanicella	0	3	3	13	0	4	3	13	0	6	10	12
Paraoerskovia	0	1	1	2	0	0	2	0	0	2	2	1
Paraphotobacterium	9	0	0	0	4	1	0	0	4	0	0	0
Paraprevotella	0	0	2	1	0	0	0	0	0	0	0	0
Pararhodospirillum	4	0	9	1	3	0	1	2	1	0	0	1
Parasaccharibacter	0	1	0	1	0	0	0	0	1	1	0	0
Parashewanella	1	0	0	0	3	0	1	0	2	1	1	0
Parolsenella	0	1	0	1	0	1	0	0	0	1	0	1
Parvibaculum	0	2	5	2	0	1	42	8	0	1	38	4
Parvimonas	4	1	2	0	2	0	2	0	10	0	0	0
Parvularcula	2	0	0	0	0	0	2	0	0	0	2	1
Pasteurella	4	1	68	2	1	0	1	2	0	0	4	2
Paucibacter	2	4	5477	8	0	0	2743	2	0	2	6117	6
Pectobacterium	4	350	17	400	6	240	20	510	1	229	14	272
Pediococcus	17	1	26	8	8	0	1	1	4	0	6	0
Pedobacter	11	0	3	4	16	7	5	6	10	1	12	5
Pelagibaca	0	2	2	4	0	1	1	4	0	2	2	6
Pelagibacterium	0	1	0	5	0	1	0	6	0	0	1	1
Pelistega	1	4	68	4	0	2	0	14	0	3	0	7
Pelobacter	0	254	67	310	0	276	7	389	0	279	17	283
Pelodictyon	0	0	0	0	0	0	2	0	0	3	0	0
Pelolinea	2	1	3	0	0	0	0	0	1	0	0	1
Pelosinus	6	0	67	0	4	0	0	0	0	0	0	1
Peptoclostridium	4	0	3	0	6	0	0	0	2	0	0	0
Peptococcaceae	0	0	0	0	1	0	1	2	0	0	1	0
Peptoniphilus	678	0	99	0	761	0	0	0	972	0	0	0
Peptostreptococcaceae	4	0	1	0	1	0	0	0	0	0	0	0
Permianibacter	0	5	23	11	1	1	7	3	0	2	7	7
Persephonella	0	0	0	0	2	0	0	0	0	0	0	1
Petrimonas	0	0	1	0	0	0	0	0	1	0	0	0
Petrocella	18	0	5	0	10	0	0	0	2	1	0	0
Petrotoga	1	0	2	0	1	0	0	0	0	0	0	0
Phaeobacter	1	11	1	28	0	6	13	22	1	4	15	18
Phascolarctobacterium	0	0	5	0	1	0	0	0	2	0	0	0
Phenylobacterium	0	39	4	555	0	11	11	261	0	24	15	136
Phoenicibacter	1	0	3	0	1	0	0	0	4	0	0	0
Photobacterium	7	1	168	3	15	0	3	7	6	1	6	10
Photorhabdus	12	0	4	0	4	0	2	0	3	1	0	0
Phreatobacter	0	12	10	73	0	8	262	72	0	12	366	52
Phycicoccus	0	0	2	2	1	0	4	2	0	1	9	2
Phycisphaera	0	2	1	17	0	2	3	6	1	1	4	7
Phycisphaerae	0	2	0	7	0	1	1	9	0	0	0	5
Phyllobacterium	0	1	0	1	0	0	1	4	0	1	2	0
Phytobacter	0	0	1	0	1	0	0	1	0	0	0	0
Pigmentiphaga	0	20	39	19	1	10	13	25	1	7	12	11
Pimelobacter	0	2	4	14	1	2	2	13	1	4	8	7
Pirellula	1	0	0	1	0	1	0	2	1	1	5	1
Piscirickettsia	4	1	32	0	1	0	1	1	4	0	2	0
Pistricoccus	0	1	2	6	0	2	2	7	0	1	2	4
Planctomyces	0	2	2	12	0	2	3	4	1	0	5	18
Planctomycetales	0	1	22	2	2	1	1	1	0	0	6	4
Planctomycetes	99	120	123	133	31	81	826	128	13	85	1239	97
Planctopirus	0	0	0	0	0	0	1	0	0	0	1	1
Planktothrix	1	0	5	0	1	0	0	1	3	0	0	0
Planococcus	48	9	28	14	42	8	7	7	46	7	12	6
Plantactinospora	1	27	23	13	1	12	9	11	1	18	9	6
Plantibacter	0	3	2	9	0	4	0	12	0	6	1	5
Plautia	0	0	6	1	0	1	1	0	0	0	1	0
Plesiomonas	0	1	3	0	0	0	3	0	0	2	0	1
Pleurocapsa	0	0	1	0	0	1	0	0	1	0	0	0
Pluralibacter	0	0	3	0	0	0	8	4	1	1	14	1
Polaribacter	41	3	12	13	43	1	0	2	36	0	3	5
Polaromonas	0	17	11	25	0	9	9	21	0	9	3	22
Polyangium	0	0	0	0	0	0	0	0	0	0	0	0
Polymorphum	0	34	2	41	0	10	1	26	0	20	4	16
Polynucleobacter	9	23	476	29	8	18	2	33	5	19	3	28
Pontibacillus	12	0	3	0	11	0	0	1	11	1	0	0
Pontibacter	4	0	7	6	2	0	2	2	1	0	4	4
Pontimonas	0	0	0	0	0	0	0	0	0	1	0	0
Porphyrobacter	0	14	3	131	0	10	6	93	0	9	13	90
Porphyromonas	6	0	27	0	3	0	0	3	4	2	0	0
Pradoshia	1479	0	76	0	1677	0	0	1	2071	0	0	0
Pragia	138	0	3	0	119	0	2	0	87	0	1	0
Prauserella	2	4	49	2	1	2	734	3	0	4	922	7
Prevotella	3	1	9	3	7	3	6	74	25	2	5	2
Prochlorococcus	12	0	3	0	13	1	1	3	16	2	2	0
Prolixibacteraceae	3	0	2	0	1	0	0	1	1	0	0	0
Propionibacterium	1	8	3	15	0	3	6	10	0	2	7	7
Propionimicrobium	0	0	0	1	0	0	0	0	0	0	0	0
Prosthecochloris	1	2	1	1	0	0	0	2	0	2	1	1
Protaetiibacter	0	5	0	9	0	3	1	2	0	0	0	2
Proteiniphilum	1	1	2	0	1	0	0	1	0	0	0	3
Proteus	19	1	141	2	22	2	4	3	14	1	2	0
Providencia	107	1	67	1	19	1	50	3	40	0	2	2
Pseudactinotalea	0	49	1	50	0	15	2	31	0	13	0	34
Pseudanabaena	3	1	4	0	3	1	7	1	0	0	14	0
Pseudarthrobacter	0	23	77	18	1	16	2	26	1	10	7	14
Pseudescherichia	0	1	0	0	0	0	0	0	0	0	0	0
Pseudoalteromonas	18	6	15	4	10	5	6	7	17	4	5	1
Pseudobacter	0	0	0	0	0	0	0	0	1	0	0	1
Pseudobutyrivibrio	2	0	0	0	2	0	0	0	2	1	0	0
Pseudoclostridium	2	0	1	2	0	0	0	0	0	0	0	0
Pseudodesulfovibrio	0	4	204	11	0	2	375	7	0	2	643	4
Pseudogulbenkiania	0	3	3	9	0	1	4	8	0	0	5	6
Pseudohalocynthiibacter	0	0	1	0	0	0	1	1	0	0	1	0
Pseudohongiella	0	0	0	0	1	0	4	1	0	1	15	0
Pseudolabrys	1	3	9	12	1	3	6	5	0	7	6	8
Pseudolysobacter	0	0	496	1	0	1	13	2	0	1	19	4
Pseudomonadaceae	0	1	0	0	0	0	2	1	0	2	1	0
Pseudomonas	46	3171	9282	4171	35	2019	31795	3562	24	1649	40091	2628
Pseudonocardia	1	16	8	73	0	8	15	57	3	16	20	46
Pseudopedobacter	0	0	2	1	4	0	0	0	0	0	1	0
Pseudopropionibacterium	0	1	8	4	0	3	1	0	0	0	1	1
Pseudorhodobacter	1	0	0	3	0	1	1	1	2	3	2	0
Pseudorhodoplanes	0	1	1	19	0	1	1	17	0	0	3	11
Pseudothermotoga	0	0	0	0	0	0	0	1	1	0	0	1
Pseudovibrio	1	1	0	7	1	0	2	4	0	0	0	3
Pseudoxanthomonas	0	4	1974	24	0	5	925	16	0	10	1173	27
Psychrobacillus	445	1	19	0	391	0	0	0	263	0	0	0
Psychrobacter	2	0	6	1	8	1	0	1	7	1	1	0
Psychroflexus	0	1	6	1	0	0	0	1	0	0	0	0
Psychromicrobium	0	0	0	3	0	1	0	0	0	1	1	0
Psychromonas	0	1	0	0	3	0	0	1	3	0	0	0
Psychroserpens	3	0	2	0	2	0	0	0	3	0	0	0
Pulveribacter	0	2	3	2	0	0	47	5	0	0	70	5
Pusillimonas	0	2	22	3	1	2	8	8	0	3	11	0
Qipengyuania	0	5	5	32	0	1	2	36	0	0	0	30
Rahnella	1	1	7	3	1	0	860	1	1	1	851	1
Raineyella	0	1	1	4	0	0	0	2	0	0	1	1
Ralstonia	25	5048	10331	6011	13	3759	48059	6297	5	3222	61474	4429
Ramlibacter	0	2	11	11	0	3	12	15	0	5	12	5
Raoultella	1	0	5	5	0	4	21	5	1	1	51	4
Raphidiopsis	0	0	0	0	1	0	0	0	1	0	0	0
Rathayibacter	0	12	77	30	0	10	402	25	0	12	484	26
Reinekea	0	1	2	3	0	1	0	0	0	0	0	0
Renibacterium	0	1	1	0	0	0	0	0	0	1	0	2
Rheinheimera	0	0	5	1	1	1	2	0	0	0	1	0
Rhizobacter	0	9	4	16	0	5	4	8	0	5	6	7
Rhizobiales	0	1	0	12	0	1	1	14	0	1	0	19
Rhizobium	3	911	442	1295	6	556	810	871	1	308	1183	819
Rhizorhabdus	0	15	1	148	0	9	17	115	0	6	26	133
Rhodanobacter	0	0	7	23	0	5	33	13	0	5	61	12
Rhodobaca	0	2	0	3	0	0	1	5	0	0	4	2
Rhodobacter	1	32	11	69	0	14	31	58	0	17	27	47
Rhodobacteraceae	0	9	10	18	0	1	308	22	0	12	514	12
Rhodobiaceae	1	1	19	2	0	1	989	1	0	1	1246	0
Rhodococcus	0	518	25	624	3	436	55	658	2	469	105	440
Rhodocyclaceae	2	94	132	134	0	68	1964	128	0	57	2439	90
Rhodocytophaga	16	0	8	0	6	0	0	0	8	0	1	0
Rhodoferax	0	258	12	261	1	152	20	313	2	170	23	177
Rhodomicrobium	1	5	0	5	1	2	2	2	2	2	0	3
Rhodopirellula	0	1	0	0	0	1	0	0	0	1	0	0
Rhodoplanes	0	13	1	23	0	6	1	20	0	9	3	12
Rhodopseudomonas	0	69	7	98	0	39	29	107	0	37	64	65
Rhodospirillum	0	5	1	23	0	1	9	20	0	5	8	8
Rhodothermaceae	0	1	2	9	0	2	4	11	0	1	4	12
Rhodothermus	0	1	5	4	0	4	2	4	0	4	0	1
Rhodovulum	0	8	2	28	0	3	2	16	0	3	5	17
Rickettsia	14	3	12	0	7	0	1	2	7	1	0	2
Rickettsiales	17	1	34	0	6	0	1	0	7	0	0	0
Riemerella	8	1	1	1	7	0	0	0	2	1	0	1
Rippkaea	1	0	2	0	7	0	0	1	6	0	0	0
Rivularia	3	0	0	1	4	0	0	1	3	0	0	1
Robiginitalea	0	0	0	0	0	1	0	0	0	0	0	0
Rodentibacter	0	0	0	0	2	0	0	0	0	1	0	1
Roseateles	0	1	1	4	0	3	8	3	0	2	7	2
Roseburia	2	0	0	3	0	0	0	0	2	0	1	0
Roseibacterium	0	2	0	1	0	0	2	0	0	0	0	1
Roseiflexus	1	0	1	3	0	0	4	3	1	2	3	2
Roseimaritima	1	4	2	0	3	1	2	2	0	0	0	0
Roseimicrobium	1	1	2	0	0	0	1	1	0	0	0	0
Roseitalea	0	2	0	6	0	0	1	4	0	0	1	8
Roseivivax	0	0	1	5	0	2	0	2	0	2	1	1
Roseobacter	0	0	1	0	0	0	3	2	0	1	2	0
Roseomonas	0	4	1	3	0	0	2	3	0	1	7	1
Roseovarius	0	4	5	10	1	4	12	8	0	2	15	7
Rothia	0	0	1	0	1	0	2	0	0	1	4	0
Rouxiella	2	0	0	0	0	1	0	0	0	1	0	1
Ruania	0	8	2	6	0	6	1	7	0	4	2	12
Rubinisphaera	0	0	1	0	0	0	0	1	0	0	0	0
Rubrivivax	0	4	1	11	0	4	2	6	1	6	2	4
Rubrobacter	0	1	3	8	1	0	11	4	0	1	4	4
Ruegeria	0	2	1	10	0	3	6	11	0	2	10	15
Rufibacter	1	0	1	0	1	0	2	1	1	0	3	0
Ruminiclostridium	0	0	1	0	2	0	0	0	1	0	0	0
Ruminococcaceae	0	0	0	0	1	0	0	0	0	1	0	0
Ruminococcus	33	7	17	6	25	6	3	4	24	1	0	0
Rummeliibacillus	5	0	1	0	2	0	0	0	1	1	0	0
Runella	2	0	1	0	2	0	0	1	2	0	0	2
Ruthenibacterium	1	2	2	0	0	0	1	3	0	0	0	0
Saccharibacillus	1	1	0	1	0	1	0	3	0	0	2	2
Saccharomonospora	0	6	4	19	0	3	9	18	0	9	11	6
Saccharophagus	1	0	2	0	1	0	0	1	0	0	1	0
Saccharopolyspora	0	4	4	6	0	6	2	17	0	6	3	15
Saccharospirillum	0	1	1	1	0	0	1	3	0	0	0	0
Saccharothrix	0	34	12	39	1	15	18	54	0	19	18	34
Sagittula	0	0	0	0	0	2	1	4	0	2	0	2
Salaquimonas	0	3	0	3	0	0	0	5	0	0	1	2
Salegentibacter	2	0	0	2	2	0	0	0	0	1	0	0
Salicibibacter	37	0	14	0	13	0	0	0	21	0	0	0
Salimicrobium	14	1	11	0	12	0	0	0	6	0	0	0
Salinibacter	1	0	0	6	0	2	0	4	1	1	2	2
Salinibacterium	0	1	1	4	0	1	1	2	0	0	4	2
Salinicoccus	4	0	1	0	5	0	0	0	1	0	1	0
Salinicola	0	4	4	5	0	1	3	5	0	3	3	4
Salinimonas	0	0	1	2	2	0	0	1	0	0	1	2
Saliniradius	0	1	0	1	0	0	0	0	0	1	0	2
Salinisphaera	0	0	3	1	0	3	0	4	0	1	1	2
Salinispira	7	1	4	0	3	0	0	0	2	0	0	0
Salinispora	0	6	2	2	0	4	2	8	0	4	4	3
Salinivibrio	0	0	3	2	2	0	1	1	1	0	1	1
Salinivirga	0	0	1	0	0	0	0	0	1	1	1	0
Salipiger	0	17	3	24	0	13	6	21	0	8	2	23
Salmonella	239	28	2877	23	212	14	77	32	202	24	141	18
Sandaracinus	2	269	33	362	0	319	5	460	0	276	7	309
Sanguibacter	0	1	1	3	0	0	1	7	0	1	3	2
Saprospira	0	1	0	0	2	0	1	0	1	0	0	0
Scardovia	0	0	0	1	0	0	0	0	0	0	0	0
Schaalia	0	354	0	491	0	352	4	585	0	389	1	398
Scytonema	239	0	7	2	297	0	0	0	241	0	0	0
Sebaldella	1	0	1	0	6	0	0	0	49	0	0	0
secondary	2	2	2	0	0	0	0	0	1	0	0	0
Sedimenticola	0	0	1	2	0	0	2	0	0	0	1	0
Sedimentisphaera	0	0	2	0	1	1	1	0	0	0	0	0
Sedimentitalea	0	0	0	6	0	1	0	8	0	0	1	6
Sediminicola	0	0	0	0	0	0	0	0	1	0	1	0
Sediminispirochaeta	0	0	8	0	0	0	1	0	2	0	0	0
Segniliparus	0	3	7	2	1	1	0	3	1	0	2	1
Selenomonas	0	2	1	15	2	1	2	10	0	3	1	8
Seonamhaeicola	1	0	0	0	2	0	0	0	2	0	1	0
Serinicoccus	0	8	6	13	0	7	6	13	0	8	14	12
Serpentinomonas	1	2	1023	8	0	6	7046	5	0	2	8508	5
Serratia	12	1073	134	1438	9	621	34	886	7	274	60	785
Shewanella	25	5	32	25	13	11	17	26	11	7	21	18
Shigella	15	1	62	0	3	0	2	1	4	1	4	0
Shimwellia	0	0	2	1	0	0	1	0	0	0	0	0
Shinella	0	2	0	15	0	0	8	11	0	1	4	2
Siansivirga	2	0	2	0	1	0	0	0	0	0	0	0
Sideroxydans	0	1	8	4	0	2	3	2	0	1	3	0
Silicimonas	1	0	1	6	1	2	0	6	1	0	0	3
Silvanigrella	3	0	1	0	2	0	0	0	0	0	0	0
Silvanigrellales	3	2	5	1	5	1	0	1	0	1	0	2
Simiduia	0	0	35	0	0	0	1	0	0	0	2	0
Simkania	0	0	1	0	0	0	0	0	0	0	0	0
Simonsiella	0	0	0	0	0	0	0	1	1	0	0	0
Simplicispira	0	6	3	9	1	3	7	3	0	1	14	5
Singulisphaera	1	0	1	3	0	4	1	3	0	1	1	0
Sinimarinibacterium	0	1	45	5	0	1	388	3	0	0	418	1
Sinomonas	0	32	0	35	0	21	1	26	0	17	1	21
Sinorhizobium	7	15	15	71	6	12	21	65	2	15	32	33
Skermanella	0	3	3	10	0	1	6	11	0	2	3	4
Slackia	0	0	6	0	0	0	0	2	0	1	1	0
Sneathia	0	1	1	0	0	0	0	0	1	0	0	0
Snodgrassella	1	1	0	1	1	0	0	0	1	0	0	0
Sodalis	2	1	46	17	3	0	4	10	1	0	2	11
Solibacillus	1681	1	65	2	1810	0	0	1	1847	0	2	1
Solimonas	0	7	31	24	0	4	380	16	0	4	548	9
Solitalea	2	0	0	0	5	1	1	0	2	0	2	0
Sorangium	1	174	14	212	3	106	40	187	0	109	64	144
Sphaerobacter	11	44	11	29	7	15	6	35	3	28	10	32
Sphaerochaeta	5	2	20	1	3	0	3	1	1	0	1	1
Sphaerospermopsis	4	0	1	0	2	1	0	0	3	0	0	0
Sphaerotilus	2	27	245	22	0	11	31	18	0	15	91	10
Sphingobacteriaceae	1	0	0	0	0	0	1	0	0	0	0	0
Sphingobacterium	105	5	1198	1	146	1	5	6	95	1	5	2
Sphingobium	3	1258	796	2691	1	876	242	2090	2	775	669	1833
Sphingomonas	15	5739	58	98222	6	2303	1244	78970	0	1468	1652	74758
Sphingopyxis	0	265	30	1721	1	143	543	1457	0	119	643	1273
Sphingorhabdus	1	8	3	87	0	3	2	73	0	1	3	63
Sphingosinicella	0	18	2	316	0	11	3	225	0	9	9	180
Sphingosinithalassobacter	0	13	0	224	0	10	1	188	0	5	0	164
Spiribacter	0	3	2	6	0	1	8	3	0	4	9	2
Spirochaeta	2	4	3	2	3	1	1	5	3	3	0	1
Spiroplasma	179	1	70	6	147	1	0	1	122	3	2	0
Spirosoma	15	4	29	10	7	3	6	6	8	3	4	9
Spongiibacter	2	0	6	1	0	0	8	0	0	0	4	0
Sporanaerobacter	0	0	0	0	4	0	0	0	4	0	0	1
Sporolactobacillus	1	0	2	0	4	0	0	0	1	0	1	0
Sporomusa	11	0	8	0	7	0	0	0	3	0	1	0
Sporosarcina	1165	0	51	0	1172	2	0	2	1455	1	1	2
Stackebrandtia	0	2	0	12	0	2	1	7	1	1	4	11
Stanieria	6	0	0	1	3	0	0	1	1	0	0	1
Staphylococcus	3903	2571	1250	506	15499	122	412	754	168342	1180	314	126
Staphylospora	1	0	1	1	0	0	0	0	0	0	0	0
Stappia	0	0	2	27	0	0	10	11	0	4	6	12
Starkeya	0	3	1	13	0	5	2	19	0	1	3	11
Stella	0	4	3	19	0	4	3	10	0	1	4	13
Stenotrophomonas	6967	119	5865042	183	54	71	21842990	485	55	93	23984025	2769
Steroidobacter	1	0	509	1	0	3	3649	2	0	1	3814	1
Sterolibacteriaceae	0	0	50	4	0	3	1134	4	0	1	1496	2
Sterolibacterium	0	0	0	2	0	0	2	3	0	1	1	0
Stigmatella	0	3	2	13	0	3	13	3	0	4	8	5
Streptacidiphilus	0	139	0	171	0	133	4	218	0	146	10	138
Streptobacillus	3	1	4	2	10	0	0	1	7	0	1	0
Streptococcus	332	5	12281	211	256	2	8	35	216	6	111	9
Streptomonospora	0	6	0	3	0	2	20	5	0	2	30	2
Streptomyces	105	2791	2260	3213	124	1649	4080	2885	853	1441	5868	2214
Streptosporangium	0	13	4	17	0	9	5	18	0	6	7	21
Succinivibrio	2	0	38	0	1	0	0	0	2	0	0	0
Suicoccus	9	0	2	0	8	0	0	0	7	0	0	0
Sulfitobacter	1	5	1	19	1	8	5	13	3	4	6	14
Sulfuricaulis	0	2	16	1	0	1	4	1	0	0	4	2
Sulfuricella	1	5	36	4	0	2	1	2	0	0	1	0
Sulfuricurvum	10	0	29	0	6	0	0	1	5	0	0	0
Sulfuriferula	1	2	130	12	0	0	1333	4	1	3	1660	5
Sulfuriflexus	0	0	8	1	0	0	1	0	0	0	1	0
Sulfurifustis	6	7	113	7	2	3	4	5	2	1	9	8
Sulfurihydrogenibium	5	0	2	1	5	0	0	1	2	0	0	1
Sulfurimonas	11	0	12	1	10	0	1	0	7	0	0	1
Sulfuritalea	0	2	12	1	0	0	2	0	0	0	3	1
Sulfuritortus	2	11	428	6	0	6	2333	6	0	3	3595	4
Sulfurivermis	1	1196	34	1309	1	814	13	1507	0	734	28	1057
Sulfurospirillum	7	0	4	8	1	0	1	0	1	0	2	0
Sulfurovum	1	0	3	0	1	0	1	0	1	1	1	0
Sutterella	0	10	77	11	0	5	2	14	0	3	2	13
Swingsia	0	0	1	0	2	0	2	1	3	0	2	2
Symbiobacterium	34	2	16	0	13	1	3	3	13	0	0	2
Synechococcus	8	10	20	17	5	4	4	12	2	9	16	11
Synechocystis	0	0	0	0	0	0	0	1	1	0	0	0
Syntrophobacter	0	1	4	0	0	0	1	0	0	2	1	0
Syntrophobotulus	4	0	1	1	1	0	0	0	1	0	0	0
Syntrophothermus	0	0	0	0	0	1	0	1	0	0	1	0
Syntrophus	3	0	1	0	2	0	0	1	1	1	0	1
Tabrizicola	0	1	3	3	0	0	4	1	0	4	1	2
Tamlana	4	0	2	1	1	1	0	1	1	0	0	2
Tannerella	1	0	0	3	2	0	0	0	1	0	1	0
Tardibacter	0	1	1	47	0	1	0	20	0	1	3	20
Tardiphaga	0	0	0	2	0	1	0	3	0	0	0	1
Tateyamaria	0	2	2	10	0	2	0	9	0	0	1	6
Tatlockia	1	1	10	1	1	0	2	2	0	0	2	0
Tatumella	1	1	1	0	0	0	5	1	0	0	2	1
Taylorella	0	6	69	7	2	6	0	3	1	6	2	4
Tenacibaculum	62	2	7	1	66	2	0	1	34	3	3	0
Tenericutes	2	0	3	0	5	0	0	1	3	0	0	0
Tepidanaerobacter	1	0	14	0	3	0	0	0	1	0	1	0
Tepidiforma	12	4	2	1	3	0	0	2	1	1	1	0
Terasakiella	0	1	0	0	0	0	0	1	0	0	0	0
Teredinibacter	0	3	0	0	0	1	0	2	0	1	2	1
Terribacillus	15	0	0	0	9	0	0	0	3	0	0	0
Terriglobus	0	16	4	27	0	8	1	21	0	4	1	12
Tessaracoccus	0	3	0	17	1	4	8	17	0	5	15	9
Tetragenococcus	9	0	6	6	6	1	1	1	5	0	8	0
Tetrasphaera	0	2	0	4	0	1	0	2	0	1	2	1
Thalassococcus	0	0	1	13	0	1	6	8	0	1	9	7
Thalassolituus	0	2	4	0	0	0	0	2	1	1	0	1
Thalassospira	1	0	9	1	0	1	3	5	0	0	3	2
Thalassotalea	3	0	24	1	0	0	0	2	2	0	0	0
Thauera	1	13	23	34	0	17	84	29	0	14	96	19
Thermacetogenium	1	1	0	0	0	0	0	0	0	0	0	0
Thermaerobacter	0	3	2	7	0	4	4	10	0	2	7	3
Thermanaerovibrio	0	0	0	1	0	0	0	1	0	0	0	0
Thermincola	2	0	1	0	5	0	0	0	2	0	0	1
Thermoactinomyces	1	0	1	0	2	0	1	0	0	0	0	0
Thermoanaerobacter	8	0	4	0	7	0	0	0	1	0	0	0
Thermoanaerobacterales	0	0	2	0	0	0	0	0	0	0	0	0
Thermoanaerobacterium	6	0	2	1	10	0	0	1	6	0	0	0
Thermobacillus	0	1	1	0	0	0	0	2	0	2	0	1
Thermobaculum	0	1	0	0	0	0	0	1	0	1	0	0
Thermobifida	0	2	0	3	0	1	1	1	0	0	0	0
Thermobispora	0	0	4	3	2	0	1	2	2	1	3	2
Thermochromatium	3	2	66	2	4	0	1	1	1	3	4	1
Thermoclostridium	0	0	1	0	1	0	0	0	1	0	0	0
Thermocrinis	1	0	1	1	0	0	1	0	1	0	0	0
Thermodesulfatator	0	0	0	0	0	0	0	0	1	1	0	0
Thermodesulfobacterium	3	0	0	1	4	0	0	0	3	0	0	0
Thermodesulfobium	3	0	1	0	2	0	0	0	2	1	0	0
Thermodesulfovibrio	2	0	0	0	2	0	0	0	1	0	0	0
Thermogutta	0	0	1	0	0	0	0	0	0	0	1	0
Thermomicrobium	1	1	3	0	0	0	0	0	0	0	0	2
Thermomonas	0	0	433	10	0	1	41	5	0	2	82	6
Thermomonospora	0	0	449	1	0	3	115	8	0	3	287	2
Thermosediminibacter	0	0	0	0	0	0	0	0	0	0	1	1
Thermosipho	3	0	0	0	3	1	0	1	11	0	0	0
Thermosulfidibacter	0	0	2	0	0	0	0	0	0	0	0	0
Thermosynechococcus	1	0	0	0	0	0	0	0	0	0	0	0
Thermotoga	2	1	0	0	0	0	0	1	0	0	1	0
Thermus	1	51	4	39	1	30	2	59	0	27	3	25
Thioalkalivibrio	0	11	23	13	0	3	98	8	0	3	123	4
Thiobacillus	0	15	8	17	0	6	4	11	0	10	1	17
Thioclava	0	1	0	10	0	0	2	8	0	0	0	14
Thiocystis	0	15	1	4	0	2	4	4	0	9	5	5
Thioflavicoccus	0	1	9	2	0	1	4	2	0	3	13	4
Thiohalobacter	1	0	8	3	1	1	0	1	2	2	3	5
Thiolapillus	0	0	3	0	0	0	0	1	0	0	0	0
Thiomicrorhabdus	4	0	35	0	4	0	1	1	0	0	2	2
Thiomicrospira	0	0	6	1	0	0	0	0	1	0	2	0
Thiomonas	0	12	5	9	0	3	13	12	0	12	23	8
Thioploca	0	0	1	1	2	0	0	0	2	0	2	1
Tistrella	0	11	0	22	0	6	5	21	0	5	10	11
TM7	0	0	0	1	0	0	0	0	0	0	1	0
Tolumonas	0	0	5	0	2	0	12	0	0	0	9	0
Tomitella	0	0	0	2	0	2	1	1	0	1	6	3
Total	9239090	23657595	9468891	28921317	8479441	22073165	22150777	34091155	7050732	21669945	24389776	23131031
Treponema	29	0	19	5	13	0	0	3	6	1	1	2
Trichodesmium	1	1	3	1	3	0	0	1	2	1	1	0
Trichormus	5	0	6	0	1	0	0	0	3	0	0	1
Tropheryma	0	0	0	0	0	0	0	1	0	0	0	0
Truepera	1	0	3	3	1	0	1	1	0	0	1	3
Trueperella	0	1	0	2	0	0	2	0	0	2	1	1
Tsukamurella	0	541	8	626	1	435	5	721	0	359	9	471
Tumebacillus	2	0	4	4	3	0	4	4	1	0	2	10
Turicibacter	17	0	10	0	10	0	0	0	12	0	0	0
Turneriella	0	0	0	0	0	0	0	2	0	0	1	0
Tuwongella	1	1	2	9	2	0	1	11	1	0	2	4
Undibacterium	1	2	4	1	0	1	3	5	0	0	3	1
Ureaplasma	6	0	0	1	5	0	0	1	3	0	1	0
Ureibacillus	2	1	0	0	0	0	0	0	4	0	0	0
Vagococcus	531	0	7	15	501	0	1	1	365	1	5	1
Vampirococcus	11	0	29	0	9	0	1	0	1	0	1	0
Variibacter	1	2	0	12	0	0	2	7	0	1	1	10
Variovorax	1	94	1578	197	2	67	3760	166	1	71	5083	165
Veillonella	6	1	7	3	3	0	0	2	4	0	0	2
Verminephrobacter	4	295	560	396	0	206	12755	380	0	214	17591	266
Verrucomicrobia	0	1	2	4	1	0	0	3	0	1	0	1
Verrucomicrobium	0	2	1	3	0	4	1	1	1	0	2	1
Verrucosispora	0	2	1	7	0	0	1	3	0	2	7	3
Vibrio	749	160	378	239	861	102	34	271	727	122	35	124
Victivallales	0	1	3	1	0	1	0	1	0	0	1	0
Virgibacillus	118	1	152	1	81	3	1	0	60	0	1	1
Vitreoscilla	0	9	22	6	0	2	4	7	0	5	6	7
Vogesella	0	2	4342	5	0	2	824	6	0	4	1856	0
Vulgatibacter	0	5	3	6	0	3	0	5	0	1	3	1
Waddlia	23	0	12	0	13	0	0	0	8	0	0	0
Weeksella	1	0	0	0	0	0	0	0	1	0	0	0
Weissella	55	3	49	1	27	1	0	1	25	1	0	0
Wenyingzhuangia	2	2	2	3	1	0	0	2	2	1	0	2
Wenzhouxiangella	0	4	6	2	0	1	0	2	0	1	3	1
Wigglesworthia	1	0	6	2	0	0	0	0	1	0	0	0
Winogradskyella	16	0	4	0	7	2	0	1	7	0	0	0
Woeseia	0	0	8	1	0	1	2	0	0	1	1	2
Wolbachia	8	1	15	0	9	1	0	2	6	2	0	1
Wolinella	0	0	0	0	1	0	0	0	3	0	0	0
Xanthobacter	1	1	1	10	0	3	20	6	0	1	11	5
Xanthomonas	21	1831	51327	2620	10	1084	39184	1669	2	539	61217	1438
Xenorhabdus	133	1	368	0	188	0	2	0	144	1	1	1
Xylanimicrobium	1	33	4	35	0	14	2	46	0	40	2	19
Xylanimonas	0	19	4	31	1	20	2	44	1	21	6	28
Xylella	2	7	803	6	1	5	60	5	1	3	67	8
Xylophilus	0	3	2	8	0	2	8	10	0	2	16	5
Yangia	0	4	1	14	0	2	5	9	0	2	5	4
Yersinia	18	5	1042	7	18	5	33	12	10	2	23	2
Yoonia	0	0	0	7	1	5	3	10	0	3	3	5
Youhaiella	0	1	0	5	0	0	3	4	0	0	2	2
Zhihengliuella	0	0	0	1	0	1	1	0	0	0	1	1
Zhongshania	0	1	0	0	0	0	0	0	0	0	3	0
Zobellella	0	0	0	1	0	0	5	2	0	1	2	2
Zobellia	1	0	0	1	2	0	1	0	0	0	1	0
Zoogloeaceae	0	0	0	0	0	0	1	0	1	0	1	0
Zunongwangia	1	0	10	2	1	0	0	0	3	0	0	0
Zymobacter	0	1	0	0	0	0	1	1	0	0	1	0
Zymomonas	2	0	3	1	2	0	4	0	2	1	3	0

## Sheet: genus Summary
	TSB-24h	TSB+BCC-24h	1/10×TSB-24h	1/10×TSB+BCC-24h	TSB-48h	TSB+BCC-48h	1/10×TSB-48h	1/10×TSB+BCC-48h	TSB-72h	TSB+BCC-72h	1/10×TSB-72h	1/10×TSB+BCC-72h
Number od genus	660	711	996	848	628	673	751	876	589	685	810	771
Bacillus	99.3178	0.00289088	29.4168	0.0003388	99.2487	0.0397914	0.0172824	0.00532049	97.0154	0.0187713	0.0113459	0.00568869
Stenotrophomonas	0.0753934	0.000502945	61.5449	0.000632657	0.000636701	0.000321629	98.3586	0.00142251	0.000779905	0.000429138	97.9909	0.0119696
Burkholderia	0.0602	99.6582	1.73627	99.3557	0.0348063	99.6473	0.029526	99.514	0.00187177	99.7191	0.0357497	99.4057
